# Supplementary material for: Global, regional, and national burdens of Clostridioides difficile infection over recent decades: a trend analysis informed by the Global Burden of Disease Study
Source: Microbiol Spectr. 2025 Apr 24;13(6):e01290-24. doi: 10.1128/spectrum.01290-24 (PMC12131777; doi:10.1128/spectrum.01290-24)
Supplement: File S1 — Age-standardized mortality rate (ASMR) and age-standardized disability-adjusted life years rate (ASDR) for all Countries in 2019, and the average annual percent change (AAPC) of these two indicators over 30 years. [file spectrum.01290-24-s0001.xlsx]

## Sheet: Title
Supplementary File 1: Age-Standardized Mortality Rate (ASMR) and Age-Standardized Disability-Adjusted Life Years Rate (ASDR) for All Countries in 2019, and the Average Annual Percent Change (AAPC) of These Two Indicators Over 30 Years.

## Sheet: ASDR
The ASDR of 2019 for 203 countries.
location	measure	sex	age	cause	metric	year	val	upper	lower
Afghanistan	DALYs (Disability-Adjusted Life Years)	Both	Age-standardized	Clostridium difficile	Rate	2019	1.29563	2.68409	0.505832
Albania	DALYs (Disability-Adjusted Life Years)	Both	Age-standardized	Clostridium difficile	Rate	2019	2.06096	3.30942	1.15432
Algeria	DALYs (Disability-Adjusted Life Years)	Both	Age-standardized	Clostridium difficile	Rate	2019	5.39923	7.86866	3.34155
American Samoa	DALYs (Disability-Adjusted Life Years)	Both	Age-standardized	Clostridium difficile	Rate	2019	18.3622	24.9605	12.8917
Andorra	DALYs (Disability-Adjusted Life Years)	Both	Age-standardized	Clostridium difficile	Rate	2019	9.74934	14.8332	6.37861
Angola	DALYs (Disability-Adjusted Life Years)	Both	Age-standardized	Clostridium difficile	Rate	2019	3.14801	6.06088	1.35389
Antigua and Barbuda	DALYs (Disability-Adjusted Life Years)	Both	Age-standardized	Clostridium difficile	Rate	2019	20.8137	27.9446	15.5056
Argentina	DALYs (Disability-Adjusted Life Years)	Both	Age-standardized	Clostridium difficile	Rate	2019	14.4885	17.8423	11.5874
Armenia	DALYs (Disability-Adjusted Life Years)	Both	Age-standardized	Clostridium difficile	Rate	2019	6.48183	8.79418	4.70175
Australia	DALYs (Disability-Adjusted Life Years)	Both	Age-standardized	Clostridium difficile	Rate	2019	8.01054	9.09238	7.03607
Austria	DALYs (Disability-Adjusted Life Years)	Both	Age-standardized	Clostridium difficile	Rate	2019	10.3702	11.8322	9.03359
Azerbaijan	DALYs (Disability-Adjusted Life Years)	Both	Age-standardized	Clostridium difficile	Rate	2019	3.55998	6.37127	1.71041
Bahamas	DALYs (Disability-Adjusted Life Years)	Both	Age-standardized	Clostridium difficile	Rate	2019	23.245	28.9614	18.4838
Bahrain	DALYs (Disability-Adjusted Life Years)	Both	Age-standardized	Clostridium difficile	Rate	2019	7.87786	10.9552	5.33224
Bangladesh	DALYs (Disability-Adjusted Life Years)	Both	Age-standardized	Clostridium difficile	Rate	2019	1.34503	2.77463	0.581143
Barbados	DALYs (Disability-Adjusted Life Years)	Both	Age-standardized	Clostridium difficile	Rate	2019	17.9125	22.3914	14.5173
Belarus	DALYs (Disability-Adjusted Life Years)	Both	Age-standardized	Clostridium difficile	Rate	2019	2.33669	3.03039	1.79009
Belgium	DALYs (Disability-Adjusted Life Years)	Both	Age-standardized	Clostridium difficile	Rate	2019	25.1867	28.9163	21.4239
Belize	DALYs (Disability-Adjusted Life Years)	Both	Age-standardized	Clostridium difficile	Rate	2019	6.00303	9.95075	3.12056
Benin	DALYs (Disability-Adjusted Life Years)	Both	Age-standardized	Clostridium difficile	Rate	2019	1.83348	3.54291	0.776234
Bermuda	DALYs (Disability-Adjusted Life Years)	Both	Age-standardized	Clostridium difficile	Rate	2019	9.48811	12.498	7.27234
Bhutan	DALYs (Disability-Adjusted Life Years)	Both	Age-standardized	Clostridium difficile	Rate	2019	9.97806	16.6583	5.82503
Bolivia (Plurinational State of)	DALYs (Disability-Adjusted Life Years)	Both	Age-standardized	Clostridium difficile	Rate	2019	10.1506	15.4915	6.4407
Bosnia and Herzegovina	DALYs (Disability-Adjusted Life Years)	Both	Age-standardized	Clostridium difficile	Rate	2019	2.31609	3.3415	1.51333
Botswana	DALYs (Disability-Adjusted Life Years)	Both	Age-standardized	Clostridium difficile	Rate	2019	29.4842	42.849	19.3487
Brazil	DALYs (Disability-Adjusted Life Years)	Both	Age-standardized	Clostridium difficile	Rate	2019	15.9957	22.224	11.1337
Brunei Darussalam	DALYs (Disability-Adjusted Life Years)	Both	Age-standardized	Clostridium difficile	Rate	2019	20.126	26.4942	14.7609
Bulgaria	DALYs (Disability-Adjusted Life Years)	Both	Age-standardized	Clostridium difficile	Rate	2019	6.97907	8.94792	5.23764
Burkina Faso	DALYs (Disability-Adjusted Life Years)	Both	Age-standardized	Clostridium difficile	Rate	2019	1.66664	3.23481	0.740721
Burundi	DALYs (Disability-Adjusted Life Years)	Both	Age-standardized	Clostridium difficile	Rate	2019	1.50244	3.30232	0.601604
Cabo Verde	DALYs (Disability-Adjusted Life Years)	Both	Age-standardized	Clostridium difficile	Rate	2019	35.4637	48.0995	25.7127
Cambodia	DALYs (Disability-Adjusted Life Years)	Both	Age-standardized	Clostridium difficile	Rate	2019	2.00898	3.88775	0.875034
Cameroon	DALYs (Disability-Adjusted Life Years)	Both	Age-standardized	Clostridium difficile	Rate	2019	6.82032	11.7716	3.68346
Canada	DALYs (Disability-Adjusted Life Years)	Both	Age-standardized	Clostridium difficile	Rate	2019	25.3875	28.8765	22.3353
Central African Republic	DALYs (Disability-Adjusted Life Years)	Both	Age-standardized	Clostridium difficile	Rate	2019	1.31823	2.69672	0.540329
Chad	DALYs (Disability-Adjusted Life Years)	Both	Age-standardized	Clostridium difficile	Rate	2019	1.35835	2.76951	0.595364
Chile	DALYs (Disability-Adjusted Life Years)	Both	Age-standardized	Clostridium difficile	Rate	2019	17.499	20.6018	14.571
China	DALYs (Disability-Adjusted Life Years)	Both	Age-standardized	Clostridium difficile	Rate	2019	6.58632	8.81925	4.98916
Colombia	DALYs (Disability-Adjusted Life Years)	Both	Age-standardized	Clostridium difficile	Rate	2019	31.9943	42.1879	24.2007
Comoros	DALYs (Disability-Adjusted Life Years)	Both	Age-standardized	Clostridium difficile	Rate	2019	4.48051	8.27138	2.09025
Congo	DALYs (Disability-Adjusted Life Years)	Both	Age-standardized	Clostridium difficile	Rate	2019	9.12561	14.4674	5.29144
Cook Islands	DALYs (Disability-Adjusted Life Years)	Both	Age-standardized	Clostridium difficile	Rate	2019	14.5799	20.969	8.30598
Costa Rica	DALYs (Disability-Adjusted Life Years)	Both	Age-standardized	Clostridium difficile	Rate	2019	30.4361	37.6772	23.8433
Croatia	DALYs (Disability-Adjusted Life Years)	Both	Age-standardized	Clostridium difficile	Rate	2019	5.2022	6.50251	4.01317
Cuba	DALYs (Disability-Adjusted Life Years)	Both	Age-standardized	Clostridium difficile	Rate	2019	11.6445	15.0419	9.14778
Cyprus	DALYs (Disability-Adjusted Life Years)	Both	Age-standardized	Clostridium difficile	Rate	2019	13.9515	19.9598	8.47024
Czechia	DALYs (Disability-Adjusted Life Years)	Both	Age-standardized	Clostridium difficile	Rate	2019	8.56808	10.529	6.88378
Democratic People's Republic of Korea	DALYs (Disability-Adjusted Life Years)	Both	Age-standardized	Clostridium difficile	Rate	2019	1.21727	2.30444	0.516002
Democratic Republic of the Congo	DALYs (Disability-Adjusted Life Years)	Both	Age-standardized	Clostridium difficile	Rate	2019	1.64764	3.26786	0.687728
Denmark	DALYs (Disability-Adjusted Life Years)	Both	Age-standardized	Clostridium difficile	Rate	2019	24.0125	27.7819	20.4684
Djibouti	DALYs (Disability-Adjusted Life Years)	Both	Age-standardized	Clostridium difficile	Rate	2019	7.13924	11.9462	3.92853
Dominica	DALYs (Disability-Adjusted Life Years)	Both	Age-standardized	Clostridium difficile	Rate	2019	13.5422	19.3624	9.50023
Dominican Republic	DALYs (Disability-Adjusted Life Years)	Both	Age-standardized	Clostridium difficile	Rate	2019	3.96289	7.12173	1.99072
Ecuador	DALYs (Disability-Adjusted Life Years)	Both	Age-standardized	Clostridium difficile	Rate	2019	15.9152	23.4529	10.465
Egypt	DALYs (Disability-Adjusted Life Years)	Both	Age-standardized	Clostridium difficile	Rate	2019	1.43851	2.80105	0.614503
El Salvador	DALYs (Disability-Adjusted Life Years)	Both	Age-standardized	Clostridium difficile	Rate	2019	11.8484	18.484	6.53781
Equatorial Guinea	DALYs (Disability-Adjusted Life Years)	Both	Age-standardized	Clostridium difficile	Rate	2019	31.4126	44.8758	20.8061
Eritrea	DALYs (Disability-Adjusted Life Years)	Both	Age-standardized	Clostridium difficile	Rate	2019	2.18544	4.47931	0.921006
Estonia	DALYs (Disability-Adjusted Life Years)	Both	Age-standardized	Clostridium difficile	Rate	2019	3.05938	3.87782	2.39647
Eswatini	DALYs (Disability-Adjusted Life Years)	Both	Age-standardized	Clostridium difficile	Rate	2019	6.10708	10.2928	3.11324
Ethiopia	DALYs (Disability-Adjusted Life Years)	Both	Age-standardized	Clostridium difficile	Rate	2019	2.67927	5.36549	1.23998
Fiji	DALYs (Disability-Adjusted Life Years)	Both	Age-standardized	Clostridium difficile	Rate	2019	9.77985	15.4272	5.89987
Finland	DALYs (Disability-Adjusted Life Years)	Both	Age-standardized	Clostridium difficile	Rate	2019	5.36698	6.18401	4.66953
France	DALYs (Disability-Adjusted Life Years)	Both	Age-standardized	Clostridium difficile	Rate	2019	12.1768	13.9499	10.5853
Gabon	DALYs (Disability-Adjusted Life Years)	Both	Age-standardized	Clostridium difficile	Rate	2019	37.5548	52.5238	26.3392
Gambia	DALYs (Disability-Adjusted Life Years)	Both	Age-standardized	Clostridium difficile	Rate	2019	3.02643	5.64022	1.34273
Georgia	DALYs (Disability-Adjusted Life Years)	Both	Age-standardized	Clostridium difficile	Rate	2019	4.1123	5.86225	2.66992
Germany	DALYs (Disability-Adjusted Life Years)	Both	Age-standardized	Clostridium difficile	Rate	2019	20.4701	23.2981	17.9783
Ghana	DALYs (Disability-Adjusted Life Years)	Both	Age-standardized	Clostridium difficile	Rate	2019	14.5303	22.7067	8.85072
Greece	DALYs (Disability-Adjusted Life Years)	Both	Age-standardized	Clostridium difficile	Rate	2019	3.61618	4.37726	3.00786
Greenland	DALYs (Disability-Adjusted Life Years)	Both	Age-standardized	Clostridium difficile	Rate	2019	31.3726	47.5908	17.153
Grenada	DALYs (Disability-Adjusted Life Years)	Both	Age-standardized	Clostridium difficile	Rate	2019	13.6985	17.8878	10.3183
Guam	DALYs (Disability-Adjusted Life Years)	Both	Age-standardized	Clostridium difficile	Rate	2019	24.7669	32.5332	18.5539
Guatemala	DALYs (Disability-Adjusted Life Years)	Both	Age-standardized	Clostridium difficile	Rate	2019	6.47726	11.4767	3.38912
Guinea	DALYs (Disability-Adjusted Life Years)	Both	Age-standardized	Clostridium difficile	Rate	2019	2.16604	4.4193	0.909135
Guinea-Bissau	DALYs (Disability-Adjusted Life Years)	Both	Age-standardized	Clostridium difficile	Rate	2019	2.26255	4.70394	0.950794
Guyana	DALYs (Disability-Adjusted Life Years)	Both	Age-standardized	Clostridium difficile	Rate	2019	4.63684	8.36031	2.39012
Haiti	DALYs (Disability-Adjusted Life Years)	Both	Age-standardized	Clostridium difficile	Rate	2019	1.54054	3.24123	0.620583
Honduras	DALYs (Disability-Adjusted Life Years)	Both	Age-standardized	Clostridium difficile	Rate	2019	7.62647	13.1096	3.96839
Hungary	DALYs (Disability-Adjusted Life Years)	Both	Age-standardized	Clostridium difficile	Rate	2019	9.6043	11.8086	7.73471
Iceland	DALYs (Disability-Adjusted Life Years)	Both	Age-standardized	Clostridium difficile	Rate	2019	10.8707	13.1043	8.97616
India	DALYs (Disability-Adjusted Life Years)	Both	Age-standardized	Clostridium difficile	Rate	2019	5.05372	7.94299	3.10235
Indonesia	DALYs (Disability-Adjusted Life Years)	Both	Age-standardized	Clostridium difficile	Rate	2019	15.0184	23.6402	9.49348
Iran (Islamic Republic of)	DALYs (Disability-Adjusted Life Years)	Both	Age-standardized	Clostridium difficile	Rate	2019	8.62084	11.7654	6.00564
Iraq	DALYs (Disability-Adjusted Life Years)	Both	Age-standardized	Clostridium difficile	Rate	2019	1.48534	3.04155	0.628508
Ireland	DALYs (Disability-Adjusted Life Years)	Both	Age-standardized	Clostridium difficile	Rate	2019	10.5059	12.2915	8.93733
Israel	DALYs (Disability-Adjusted Life Years)	Both	Age-standardized	Clostridium difficile	Rate	2019	23.3657	27.5738	19.3919
Italy	DALYs (Disability-Adjusted Life Years)	Both	Age-standardized	Clostridium difficile	Rate	2019	7.96319	8.77588	7.12504
Jamaica	DALYs (Disability-Adjusted Life Years)	Both	Age-standardized	Clostridium difficile	Rate	2019	9.70039	14.0424	6.30529
Japan	DALYs (Disability-Adjusted Life Years)	Both	Age-standardized	Clostridium difficile	Rate	2019	12.6318	13.9892	11.2013
Jordan	DALYs (Disability-Adjusted Life Years)	Both	Age-standardized	Clostridium difficile	Rate	2019	6.19316	8.81478	4.25315
Kazakhstan	DALYs (Disability-Adjusted Life Years)	Both	Age-standardized	Clostridium difficile	Rate	2019	4.86672	7.22799	3.39847
Kenya	DALYs (Disability-Adjusted Life Years)	Both	Age-standardized	Clostridium difficile	Rate	2019	14.3022	21.2632	9.31852
Kiribati	DALYs (Disability-Adjusted Life Years)	Both	Age-standardized	Clostridium difficile	Rate	2019	1.6199	3.40053	0.649584
Kuwait	DALYs (Disability-Adjusted Life Years)	Both	Age-standardized	Clostridium difficile	Rate	2019	4.1546	5.29095	3.22142
Kyrgyzstan	DALYs (Disability-Adjusted Life Years)	Both	Age-standardized	Clostridium difficile	Rate	2019	1.34672	2.72217	0.560935
Lao People's Democratic Republic	DALYs (Disability-Adjusted Life Years)	Both	Age-standardized	Clostridium difficile	Rate	2019	1.5189	3.12191	0.629327
Latvia	DALYs (Disability-Adjusted Life Years)	Both	Age-standardized	Clostridium difficile	Rate	2019	3.00286	3.77106	2.35797
Lebanon	DALYs (Disability-Adjusted Life Years)	Both	Age-standardized	Clostridium difficile	Rate	2019	5.32719	7.9508	3.26971
Lesotho	DALYs (Disability-Adjusted Life Years)	Both	Age-standardized	Clostridium difficile	Rate	2019	2.4486	4.82255	1.05868
Liberia	DALYs (Disability-Adjusted Life Years)	Both	Age-standardized	Clostridium difficile	Rate	2019	2.04857	4.31102	0.845317
Libya	DALYs (Disability-Adjusted Life Years)	Both	Age-standardized	Clostridium difficile	Rate	2019	9.41069	13.8405	6.16623
Lithuania	DALYs (Disability-Adjusted Life Years)	Both	Age-standardized	Clostridium difficile	Rate	2019	4.55718	5.57586	3.66228
Luxembourg	DALYs (Disability-Adjusted Life Years)	Both	Age-standardized	Clostridium difficile	Rate	2019	20.21	24.7868	16.6668
Madagascar	DALYs (Disability-Adjusted Life Years)	Both	Age-standardized	Clostridium difficile	Rate	2019	1.55899	3.31335	0.640294
Malawi	DALYs (Disability-Adjusted Life Years)	Both	Age-standardized	Clostridium difficile	Rate	2019	1.86636	3.56818	0.840161
Malaysia	DALYs (Disability-Adjusted Life Years)	Both	Age-standardized	Clostridium difficile	Rate	2019	34.0663	45.6857	23.46
Maldives	DALYs (Disability-Adjusted Life Years)	Both	Age-standardized	Clostridium difficile	Rate	2019	8.45321	12.0292	5.57258
Mali	DALYs (Disability-Adjusted Life Years)	Both	Age-standardized	Clostridium difficile	Rate	2019	1.47108	2.81562	0.622601
Malta	DALYs (Disability-Adjusted Life Years)	Both	Age-standardized	Clostridium difficile	Rate	2019	5.58495	7.11804	4.3912
Marshall Islands	DALYs (Disability-Adjusted Life Years)	Both	Age-standardized	Clostridium difficile	Rate	2019	3.15616	5.84406	1.4193
Mauritania	DALYs (Disability-Adjusted Life Years)	Both	Age-standardized	Clostridium difficile	Rate	2019	7.40167	12.5285	4.00114
Mauritius	DALYs (Disability-Adjusted Life Years)	Both	Age-standardized	Clostridium difficile	Rate	2019	20.7553	26.825	16.204
Mexico	DALYs (Disability-Adjusted Life Years)	Both	Age-standardized	Clostridium difficile	Rate	2019	31.5004	44.833	20.4883
Micronesia (Federated States of)	DALYs (Disability-Adjusted Life Years)	Both	Age-standardized	Clostridium difficile	Rate	2019	4.62905	7.93279	2.05682
Monaco	DALYs (Disability-Adjusted Life Years)	Both	Age-standardized	Clostridium difficile	Rate	2019	4.73843	6.63832	3.0287
Mongolia	DALYs (Disability-Adjusted Life Years)	Both	Age-standardized	Clostridium difficile	Rate	2019	1.85109	3.32965	0.913429
Montenegro	DALYs (Disability-Adjusted Life Years)	Both	Age-standardized	Clostridium difficile	Rate	2019	2.19813	3.00604	1.61413
Morocco	DALYs (Disability-Adjusted Life Years)	Both	Age-standardized	Clostridium difficile	Rate	2019	1.08921	2.21428	0.480579
Mozambique	DALYs (Disability-Adjusted Life Years)	Both	Age-standardized	Clostridium difficile	Rate	2019	2.1614	4.33344	0.902941
Myanmar	DALYs (Disability-Adjusted Life Years)	Both	Age-standardized	Clostridium difficile	Rate	2019	2.47533	4.76985	1.11487
Namibia	DALYs (Disability-Adjusted Life Years)	Both	Age-standardized	Clostridium difficile	Rate	2019	11.955	19.1768	6.91825
Nauru	DALYs (Disability-Adjusted Life Years)	Both	Age-standardized	Clostridium difficile	Rate	2019	10.6615	15.4495	6.72543
Nepal	DALYs (Disability-Adjusted Life Years)	Both	Age-standardized	Clostridium difficile	Rate	2019	1.45799	3.08193	0.66703
Netherlands	DALYs (Disability-Adjusted Life Years)	Both	Age-standardized	Clostridium difficile	Rate	2019	11.5995	13.4148	10.0004
New Zealand	DALYs (Disability-Adjusted Life Years)	Both	Age-standardized	Clostridium difficile	Rate	2019	12.7525	14.6433	11.0043
Nicaragua	DALYs (Disability-Adjusted Life Years)	Both	Age-standardized	Clostridium difficile	Rate	2019	4.57523	8.11167	2.2973
Niger	DALYs (Disability-Adjusted Life Years)	Both	Age-standardized	Clostridium difficile	Rate	2019	1.27332	2.62466	0.524189
Nigeria	DALYs (Disability-Adjusted Life Years)	Both	Age-standardized	Clostridium difficile	Rate	2019	19.3557	27.3742	12.9556
Niue	DALYs (Disability-Adjusted Life Years)	Both	Age-standardized	Clostridium difficile	Rate	2019	30.0445	40.9036	20.8866
North Macedonia	DALYs (Disability-Adjusted Life Years)	Both	Age-standardized	Clostridium difficile	Rate	2019	4.24586	5.8685	3.01883
Northern Mariana Islands	DALYs (Disability-Adjusted Life Years)	Both	Age-standardized	Clostridium difficile	Rate	2019	23.587	30.7275	17.7364
Norway	DALYs (Disability-Adjusted Life Years)	Both	Age-standardized	Clostridium difficile	Rate	2019	21.3173	24.1966	18.3997
Oman	DALYs (Disability-Adjusted Life Years)	Both	Age-standardized	Clostridium difficile	Rate	2019	9.8526	13.5131	6.71768
Pakistan	DALYs (Disability-Adjusted Life Years)	Both	Age-standardized	Clostridium difficile	Rate	2019	3.09392	5.61901	1.46907
Palau	DALYs (Disability-Adjusted Life Years)	Both	Age-standardized	Clostridium difficile	Rate	2019	35.6853	47.6789	26.2636
Palestine	DALYs (Disability-Adjusted Life Years)	Both	Age-standardized	Clostridium difficile	Rate	2019	1.12803	2.25154	0.49189
Panama	DALYs (Disability-Adjusted Life Years)	Both	Age-standardized	Clostridium difficile	Rate	2019	35.4271	52.7279	22.516
Papua New Guinea	DALYs (Disability-Adjusted Life Years)	Both	Age-standardized	Clostridium difficile	Rate	2019	1.32956	2.74894	0.539698
Paraguay	DALYs (Disability-Adjusted Life Years)	Both	Age-standardized	Clostridium difficile	Rate	2019	30.5874	40.3477	22.5812
Peru	DALYs (Disability-Adjusted Life Years)	Both	Age-standardized	Clostridium difficile	Rate	2019	18.6504	28.5683	11.5778
Philippines	DALYs (Disability-Adjusted Life Years)	Both	Age-standardized	Clostridium difficile	Rate	2019	9.24787	13.8833	5.82655
Poland	DALYs (Disability-Adjusted Life Years)	Both	Age-standardized	Clostridium difficile	Rate	2019	4.47913	5.41258	3.66151
Portugal	DALYs (Disability-Adjusted Life Years)	Both	Age-standardized	Clostridium difficile	Rate	2019	11.1555	12.912	9.5636
Puerto Rico	DALYs (Disability-Adjusted Life Years)	Both	Age-standardized	Clostridium difficile	Rate	2019	21.5112	26.4918	17.2057
Qatar	DALYs (Disability-Adjusted Life Years)	Both	Age-standardized	Clostridium difficile	Rate	2019	8.50698	11.5215	6.18053
Republic of Korea	DALYs (Disability-Adjusted Life Years)	Both	Age-standardized	Clostridium difficile	Rate	2019	14.9665	20.8274	10.5821
Republic of Moldova	DALYs (Disability-Adjusted Life Years)	Both	Age-standardized	Clostridium difficile	Rate	2019	1.11535	1.83201	0.58383
Romania	DALYs (Disability-Adjusted Life Years)	Both	Age-standardized	Clostridium difficile	Rate	2019	3.82207	5.28065	2.67648
Russian Federation	DALYs (Disability-Adjusted Life Years)	Both	Age-standardized	Clostridium difficile	Rate	2019	5.04414	6.28647	3.9333
Rwanda	DALYs (Disability-Adjusted Life Years)	Both	Age-standardized	Clostridium difficile	Rate	2019	2.92247	5.87514	1.26356
Saint Kitts and Nevis	DALYs (Disability-Adjusted Life Years)	Both	Age-standardized	Clostridium difficile	Rate	2019	27.0605	37.6074	18.3236
Saint Lucia	DALYs (Disability-Adjusted Life Years)	Both	Age-standardized	Clostridium difficile	Rate	2019	20.646	27.1295	15.0939
Saint Vincent and the Grenadines	DALYs (Disability-Adjusted Life Years)	Both	Age-standardized	Clostridium difficile	Rate	2019	8.49827	12.5416	4.99855
Samoa	DALYs (Disability-Adjusted Life Years)	Both	Age-standardized	Clostridium difficile	Rate	2019	5.5888	9.03553	3.19711
San Marino	DALYs (Disability-Adjusted Life Years)	Both	Age-standardized	Clostridium difficile	Rate	2019	5.19114	7.82408	3.21613
Sao Tome and Principe	DALYs (Disability-Adjusted Life Years)	Both	Age-standardized	Clostridium difficile	Rate	2019	13.5668	21.057	8.27794
Saudi Arabia	DALYs (Disability-Adjusted Life Years)	Both	Age-standardized	Clostridium difficile	Rate	2019	10.404	14.332	7.04825
Senegal	DALYs (Disability-Adjusted Life Years)	Both	Age-standardized	Clostridium difficile	Rate	2019	4.75063	8.58409	2.3265
Serbia	DALYs (Disability-Adjusted Life Years)	Both	Age-standardized	Clostridium difficile	Rate	2019	2.71261	3.66748	1.95774
Seychelles	DALYs (Disability-Adjusted Life Years)	Both	Age-standardized	Clostridium difficile	Rate	2019	25.8175	34.4263	19.2755
Sierra Leone	DALYs (Disability-Adjusted Life Years)	Both	Age-standardized	Clostridium difficile	Rate	2019	1.99862	4.01603	0.823752
Singapore	DALYs (Disability-Adjusted Life Years)	Both	Age-standardized	Clostridium difficile	Rate	2019	9.29017	10.8038	7.99537
Slovakia	DALYs (Disability-Adjusted Life Years)	Both	Age-standardized	Clostridium difficile	Rate	2019	5.62998	7.55626	3.95437
Slovenia	DALYs (Disability-Adjusted Life Years)	Both	Age-standardized	Clostridium difficile	Rate	2019	2.61825	3.27693	2.05923
Solomon Islands	DALYs (Disability-Adjusted Life Years)	Both	Age-standardized	Clostridium difficile	Rate	2019	1.4648	3.0387	0.582188
Somalia	DALYs (Disability-Adjusted Life Years)	Both	Age-standardized	Clostridium difficile	Rate	2019	1.3813	2.76884	0.582752
South Africa	DALYs (Disability-Adjusted Life Years)	Both	Age-standardized	Clostridium difficile	Rate	2019	75.1218	97.8208	56.7421
South Sudan	DALYs (Disability-Adjusted Life Years)	Both	Age-standardized	Clostridium difficile	Rate	2019	1.48742	3.07525	0.575511
Spain	DALYs (Disability-Adjusted Life Years)	Both	Age-standardized	Clostridium difficile	Rate	2019	12.8356	14.7432	11.1299
Sri Lanka	DALYs (Disability-Adjusted Life Years)	Both	Age-standardized	Clostridium difficile	Rate	2019	12.5482	17.0773	8.86494
Sudan	DALYs (Disability-Adjusted Life Years)	Both	Age-standardized	Clostridium difficile	Rate	2019	1.30815	2.69753	0.522992
Suriname	DALYs (Disability-Adjusted Life Years)	Both	Age-standardized	Clostridium difficile	Rate	2019	10.5976	17.4514	6.23387
Sweden	DALYs (Disability-Adjusted Life Years)	Both	Age-standardized	Clostridium difficile	Rate	2019	19.7976	22.7891	17.094
Switzerland	DALYs (Disability-Adjusted Life Years)	Both	Age-standardized	Clostridium difficile	Rate	2019	14.6469	16.6653	12.713
Syrian Arab Republic	DALYs (Disability-Adjusted Life Years)	Both	Age-standardized	Clostridium difficile	Rate	2019	2.61999	5.01117	1.12068
Taiwan (Province of China)	DALYs (Disability-Adjusted Life Years)	Both	Age-standardized	Clostridium difficile	Rate	2019	6.91561	8.77973	5.40843
Tajikistan	DALYs (Disability-Adjusted Life Years)	Both	Age-standardized	Clostridium difficile	Rate	2019	1.25595	2.55365	0.489675
Thailand	DALYs (Disability-Adjusted Life Years)	Both	Age-standardized	Clostridium difficile	Rate	2019	19.2234	25.9067	13.3804
Timor-Leste	DALYs (Disability-Adjusted Life Years)	Both	Age-standardized	Clostridium difficile	Rate	2019	1.19323	2.39903	0.441043
Togo	DALYs (Disability-Adjusted Life Years)	Both	Age-standardized	Clostridium difficile	Rate	2019	4.13921	7.48554	2.01545
Tokelau	DALYs (Disability-Adjusted Life Years)	Both	Age-standardized	Clostridium difficile	Rate	2019	7.07075	10.4844	4.18493
Tonga	DALYs (Disability-Adjusted Life Years)	Both	Age-standardized	Clostridium difficile	Rate	2019	4.58847	6.67651	2.78717
Trinidad and Tobago	DALYs (Disability-Adjusted Life Years)	Both	Age-standardized	Clostridium difficile	Rate	2019	23.7866	30.1171	18.3134
Tunisia	DALYs (Disability-Adjusted Life Years)	Both	Age-standardized	Clostridium difficile	Rate	2019	3.55792	5.74436	1.86617
Turkey	DALYs (Disability-Adjusted Life Years)	Both	Age-standardized	Clostridium difficile	Rate	2019	4.67756	6.90656	3.00374
Turkmenistan	DALYs (Disability-Adjusted Life Years)	Both	Age-standardized	Clostridium difficile	Rate	2019	2.60654	4.7077	1.18077
Tuvalu	DALYs (Disability-Adjusted Life Years)	Both	Age-standardized	Clostridium difficile	Rate	2019	7.48968	12.3357	4.1938
Uganda	DALYs (Disability-Adjusted Life Years)	Both	Age-standardized	Clostridium difficile	Rate	2019	2.31807	4.6071	1.03616
Ukraine	DALYs (Disability-Adjusted Life Years)	Both	Age-standardized	Clostridium difficile	Rate	2019	2.56578	3.26639	1.83602
United Arab Emirates	DALYs (Disability-Adjusted Life Years)	Both	Age-standardized	Clostridium difficile	Rate	2019	10.7704	16.2216	7.29416
United Kingdom	DALYs (Disability-Adjusted Life Years)	Both	Age-standardized	Clostridium difficile	Rate	2019	10.4683	11.6336	9.21088
United Republic of Tanzania	DALYs (Disability-Adjusted Life Years)	Both	Age-standardized	Clostridium difficile	Rate	2019	2.74211	5.21579	1.24317
United States of America	DALYs (Disability-Adjusted Life Years)	Both	Age-standardized	Clostridium difficile	Rate	2019	30.6575	32.4272	28.6823
United States Virgin Islands	DALYs (Disability-Adjusted Life Years)	Both	Age-standardized	Clostridium difficile	Rate	2019	16.535	22.3865	11.6304
Uruguay	DALYs (Disability-Adjusted Life Years)	Both	Age-standardized	Clostridium difficile	Rate	2019	19.4067	24.5308	14.996
Uzbekistan	DALYs (Disability-Adjusted Life Years)	Both	Age-standardized	Clostridium difficile	Rate	2019	2.92621	4.66875	1.43243
Vanuatu	DALYs (Disability-Adjusted Life Years)	Both	Age-standardized	Clostridium difficile	Rate	2019	1.40973	2.78551	0.600857
Venezuela (Bolivarian Republic of)	DALYs (Disability-Adjusted Life Years)	Both	Age-standardized	Clostridium difficile	Rate	2019	51.5416	72.7379	36.29
Viet Nam	DALYs (Disability-Adjusted Life Years)	Both	Age-standardized	Clostridium difficile	Rate	2019	7.42453	10.0672	5.27034
Yemen	DALYs (Disability-Adjusted Life Years)	Both	Age-standardized	Clostridium difficile	Rate	2019	1.54212	3.11719	0.58149
Zambia	DALYs (Disability-Adjusted Life Years)	Both	Age-standardized	Clostridium difficile	Rate	2019	5.50664	9.77036	2.72234
Zimbabwe	DALYs (Disability-Adjusted Life Years)	Both	Age-standardized	Clostridium difficile	Rate	2019	2.373	4.87112	0.971883

## Sheet: ASMR
The ASMR of 2019 for 203 countries.
location	measure	sex	age	cause	metric	year	val	upper	lower
Afghanistan	Deaths	Both	Age-standardized	Clostridium difficile	Rate	2019	0.0197523	0.0385026	0.00822316
Albania	Deaths	Both	Age-standardized	Clostridium difficile	Rate	2019	0.0336104	0.0507513	0.0202124
Algeria	Deaths	Both	Age-standardized	Clostridium difficile	Rate	2019	0.0957876	0.132733	0.0639197
American Samoa	Deaths	Both	Age-standardized	Clostridium difficile	Rate	2019	0.308568	0.410359	0.218616
Andorra	Deaths	Both	Age-standardized	Clostridium difficile	Rate	2019	0.490589	0.736071	0.310551
Angola	Deaths	Both	Age-standardized	Clostridium difficile	Rate	2019	0.046758	0.0838928	0.0212421
Antigua and Barbuda	Deaths	Both	Age-standardized	Clostridium difficile	Rate	2019	0.356893	0.457769	0.273586
Argentina	Deaths	Both	Age-standardized	Clostridium difficile	Rate	2019	0.525509	0.681254	0.398321
Armenia	Deaths	Both	Age-standardized	Clostridium difficile	Rate	2019	0.107099	0.139456	0.0792247
Australia	Deaths	Both	Age-standardized	Clostridium difficile	Rate	2019	0.417079	0.482646	0.351111
Austria	Deaths	Both	Age-standardized	Clostridium difficile	Rate	2019	0.562743	0.655586	0.47949
Azerbaijan	Deaths	Both	Age-standardized	Clostridium difficile	Rate	2019	0.0538778	0.0886547	0.0282563
Bahamas	Deaths	Both	Age-standardized	Clostridium difficile	Rate	2019	0.449046	0.561963	0.356103
Bahrain	Deaths	Both	Age-standardized	Clostridium difficile	Rate	2019	0.149621	0.197428	0.108008
Bangladesh	Deaths	Both	Age-standardized	Clostridium difficile	Rate	2019	0.0206831	0.0399611	0.00971982
Barbados	Deaths	Both	Age-standardized	Clostridium difficile	Rate	2019	0.375509	0.466691	0.298543
Belarus	Deaths	Both	Age-standardized	Clostridium difficile	Rate	2019	0.0559331	0.0723379	0.0429503
Belgium	Deaths	Both	Age-standardized	Clostridium difficile	Rate	2019	1.26948	1.57275	1.00956
Belize	Deaths	Both	Age-standardized	Clostridium difficile	Rate	2019	0.0880107	0.137192	0.0502053
Benin	Deaths	Both	Age-standardized	Clostridium difficile	Rate	2019	0.0281512	0.0518813	0.0129742
Bermuda	Deaths	Both	Age-standardized	Clostridium difficile	Rate	2019	0.235077	0.295442	0.189205
Bhutan	Deaths	Both	Age-standardized	Clostridium difficile	Rate	2019	0.168805	0.255376	0.107907
Bolivia (Plurinational State of)	Deaths	Both	Age-standardized	Clostridium difficile	Rate	2019	0.181513	0.257502	0.119587
Bosnia and Herzegovina	Deaths	Both	Age-standardized	Clostridium difficile	Rate	2019	0.0464998	0.0635705	0.0318968
Botswana	Deaths	Both	Age-standardized	Clostridium difficile	Rate	2019	0.457225	0.630992	0.304375
Brazil	Deaths	Both	Age-standardized	Clostridium difficile	Rate	2019	0.262496	0.361424	0.187752
Brunei Darussalam	Deaths	Both	Age-standardized	Clostridium difficile	Rate	2019	0.932845	1.21968	0.684477
Bulgaria	Deaths	Both	Age-standardized	Clostridium difficile	Rate	2019	0.135542	0.168499	0.104011
Burkina Faso	Deaths	Both	Age-standardized	Clostridium difficile	Rate	2019	0.0258956	0.0477874	0.0120905
Burundi	Deaths	Both	Age-standardized	Clostridium difficile	Rate	2019	0.0228692	0.0452314	0.00907855
Cabo Verde	Deaths	Both	Age-standardized	Clostridium difficile	Rate	2019	0.572522	0.741228	0.426101
Cambodia	Deaths	Both	Age-standardized	Clostridium difficile	Rate	2019	0.0322436	0.0578078	0.0150453
Cameroon	Deaths	Both	Age-standardized	Clostridium difficile	Rate	2019	0.102474	0.161871	0.0577945
Canada	Deaths	Both	Age-standardized	Clostridium difficile	Rate	2019	1.4195	1.69173	1.18137
Central African Republic	Deaths	Both	Age-standardized	Clostridium difficile	Rate	2019	0.0208821	0.039901	0.00860022
Chad	Deaths	Both	Age-standardized	Clostridium difficile	Rate	2019	0.0210053	0.0404382	0.00927469
Chile	Deaths	Both	Age-standardized	Clostridium difficile	Rate	2019	0.700925	0.902676	0.53121
China	Deaths	Both	Age-standardized	Clostridium difficile	Rate	2019	0.12867	0.172416	0.0982067
Colombia	Deaths	Both	Age-standardized	Clostridium difficile	Rate	2019	0.456148	0.584501	0.351897
Comoros	Deaths	Both	Age-standardized	Clostridium difficile	Rate	2019	0.0648311	0.113912	0.0316244
Congo	Deaths	Both	Age-standardized	Clostridium difficile	Rate	2019	0.138115	0.211238	0.0816579
Cook Islands	Deaths	Both	Age-standardized	Clostridium difficile	Rate	2019	0.255574	0.352629	0.163725
Costa Rica	Deaths	Both	Age-standardized	Clostridium difficile	Rate	2019	0.502701	0.620516	0.399878
Croatia	Deaths	Both	Age-standardized	Clostridium difficile	Rate	2019	0.12539	0.159806	0.0957247
Cuba	Deaths	Both	Age-standardized	Clostridium difficile	Rate	2019	0.246721	0.322502	0.188073
Cyprus	Deaths	Both	Age-standardized	Clostridium difficile	Rate	2019	0.879613	1.26264	0.555166
Czechia	Deaths	Both	Age-standardized	Clostridium difficile	Rate	2019	0.220768	0.279861	0.171165
Democratic People's Republic of Korea	Deaths	Both	Age-standardized	Clostridium difficile	Rate	2019	0.0194119	0.0347787	0.0087595
Democratic Republic of the Congo	Deaths	Both	Age-standardized	Clostridium difficile	Rate	2019	0.025271	0.0483205	0.0107394
Denmark	Deaths	Both	Age-standardized	Clostridium difficile	Rate	2019	1.25634	1.54912	0.985053
Djibouti	Deaths	Both	Age-standardized	Clostridium difficile	Rate	2019	0.106401	0.167599	0.0610883
Dominica	Deaths	Both	Age-standardized	Clostridium difficile	Rate	2019	0.216331	0.292336	0.15451
Dominican Republic	Deaths	Both	Age-standardized	Clostridium difficile	Rate	2019	0.058359	0.0987877	0.0317676
Ecuador	Deaths	Both	Age-standardized	Clostridium difficile	Rate	2019	0.279815	0.387834	0.199762
Egypt	Deaths	Both	Age-standardized	Clostridium difficile	Rate	2019	0.0221509	0.0407543	0.0100794
El Salvador	Deaths	Both	Age-standardized	Clostridium difficile	Rate	2019	0.157773	0.241795	0.0925537
Equatorial Guinea	Deaths	Both	Age-standardized	Clostridium difficile	Rate	2019	0.474736	0.642108	0.327702
Eritrea	Deaths	Both	Age-standardized	Clostridium difficile	Rate	2019	0.0326871	0.0624263	0.0145366
Estonia	Deaths	Both	Age-standardized	Clostridium difficile	Rate	2019	0.0799461	0.0975571	0.0638034
Eswatini	Deaths	Both	Age-standardized	Clostridium difficile	Rate	2019	0.0908498	0.146139	0.0484663
Ethiopia	Deaths	Both	Age-standardized	Clostridium difficile	Rate	2019	0.0407883	0.0757964	0.0194351
Fiji	Deaths	Both	Age-standardized	Clostridium difficile	Rate	2019	0.163304	0.236862	0.106182
Finland	Deaths	Both	Age-standardized	Clostridium difficile	Rate	2019	0.323728	0.390781	0.265812
France	Deaths	Both	Age-standardized	Clostridium difficile	Rate	2019	0.642692	0.765817	0.527641
Gabon	Deaths	Both	Age-standardized	Clostridium difficile	Rate	2019	0.587946	0.789791	0.422723
Gambia	Deaths	Both	Age-standardized	Clostridium difficile	Rate	2019	0.0459425	0.0802417	0.0207096
Georgia	Deaths	Both	Age-standardized	Clostridium difficile	Rate	2019	0.0657853	0.0923827	0.0429515
Germany	Deaths	Both	Age-standardized	Clostridium difficile	Rate	2019	1.23736	1.48665	1.01593
Ghana	Deaths	Both	Age-standardized	Clostridium difficile	Rate	2019	0.222358	0.324168	0.142927
Greece	Deaths	Both	Age-standardized	Clostridium difficile	Rate	2019	0.154773	0.183881	0.129734
Greenland	Deaths	Both	Age-standardized	Clostridium difficile	Rate	2019	1.53894	2.2308	0.890788
Grenada	Deaths	Both	Age-standardized	Clostridium difficile	Rate	2019	0.258369	0.337958	0.193004
Guam	Deaths	Both	Age-standardized	Clostridium difficile	Rate	2019	0.47236	0.606986	0.359315
Guatemala	Deaths	Both	Age-standardized	Clostridium difficile	Rate	2019	0.0857064	0.146266	0.046969
Guinea	Deaths	Both	Age-standardized	Clostridium difficile	Rate	2019	0.0327815	0.062537	0.0146914
Guinea-Bissau	Deaths	Both	Age-standardized	Clostridium difficile	Rate	2019	0.0337361	0.0635817	0.0146539
Guyana	Deaths	Both	Age-standardized	Clostridium difficile	Rate	2019	0.0687238	0.115867	0.0374655
Haiti	Deaths	Both	Age-standardized	Clostridium difficile	Rate	2019	0.022716	0.045419	0.00950263
Honduras	Deaths	Both	Age-standardized	Clostridium difficile	Rate	2019	0.101247	0.170862	0.0550042
Hungary	Deaths	Both	Age-standardized	Clostridium difficile	Rate	2019	0.213017	0.271932	0.165238
Iceland	Deaths	Both	Age-standardized	Clostridium difficile	Rate	2019	0.614998	0.738495	0.505701
India	Deaths	Both	Age-standardized	Clostridium difficile	Rate	2019	0.0865981	0.126473	0.0551373
Indonesia	Deaths	Both	Age-standardized	Clostridium difficile	Rate	2019	0.241303	0.35351	0.159883
Iran (Islamic Republic of)	Deaths	Both	Age-standardized	Clostridium difficile	Rate	2019	0.148439	0.195469	0.10943
Iraq	Deaths	Both	Age-standardized	Clostridium difficile	Rate	2019	0.0228602	0.043322	0.0104333
Ireland	Deaths	Both	Age-standardized	Clostridium difficile	Rate	2019	0.588739	0.700782	0.488825
Israel	Deaths	Both	Age-standardized	Clostridium difficile	Rate	2019	1.14484	1.44622	0.88153
Italy	Deaths	Both	Age-standardized	Clostridium difficile	Rate	2019	0.45397	0.520669	0.385342
Jamaica	Deaths	Both	Age-standardized	Clostridium difficile	Rate	2019	0.148605	0.203965	0.101012
Japan	Deaths	Both	Age-standardized	Clostridium difficile	Rate	2019	0.506111	0.595252	0.413063
Jordan	Deaths	Both	Age-standardized	Clostridium difficile	Rate	2019	0.111622	0.152026	0.0795559
Kazakhstan	Deaths	Both	Age-standardized	Clostridium difficile	Rate	2019	0.0846211	0.115483	0.0616612
Kenya	Deaths	Both	Age-standardized	Clostridium difficile	Rate	2019	0.223179	0.323007	0.149795
Kiribati	Deaths	Both	Age-standardized	Clostridium difficile	Rate	2019	0.0249183	0.0472864	0.0110741
Kuwait	Deaths	Both	Age-standardized	Clostridium difficile	Rate	2019	0.103705	0.129452	0.0798028
Kyrgyzstan	Deaths	Both	Age-standardized	Clostridium difficile	Rate	2019	0.0208868	0.0393236	0.00937441
Lao People's Democratic Republic	Deaths	Both	Age-standardized	Clostridium difficile	Rate	2019	0.0234867	0.0449755	0.0101789
Latvia	Deaths	Both	Age-standardized	Clostridium difficile	Rate	2019	0.0748747	0.0926429	0.0591036
Lebanon	Deaths	Both	Age-standardized	Clostridium difficile	Rate	2019	0.0944567	0.131559	0.061455
Lesotho	Deaths	Both	Age-standardized	Clostridium difficile	Rate	2019	0.0368913	0.0690186	0.0171438
Liberia	Deaths	Both	Age-standardized	Clostridium difficile	Rate	2019	0.0302236	0.0610367	0.0135845
Libya	Deaths	Both	Age-standardized	Clostridium difficile	Rate	2019	0.157506	0.216856	0.108934
Lithuania	Deaths	Both	Age-standardized	Clostridium difficile	Rate	2019	0.116277	0.146434	0.0905036
Luxembourg	Deaths	Both	Age-standardized	Clostridium difficile	Rate	2019	1.01997	1.21112	0.833653
Madagascar	Deaths	Both	Age-standardized	Clostridium difficile	Rate	2019	0.0229184	0.0460749	0.00977872
Malawi	Deaths	Both	Age-standardized	Clostridium difficile	Rate	2019	0.028568	0.052028	0.0132236
Malaysia	Deaths	Both	Age-standardized	Clostridium difficile	Rate	2019	0.71041	0.922672	0.520905
Maldives	Deaths	Both	Age-standardized	Clostridium difficile	Rate	2019	0.144593	0.199173	0.100541
Mali	Deaths	Both	Age-standardized	Clostridium difficile	Rate	2019	0.0223996	0.0416926	0.00990866
Malta	Deaths	Both	Age-standardized	Clostridium difficile	Rate	2019	0.277047	0.340684	0.221026
Marshall Islands	Deaths	Both	Age-standardized	Clostridium difficile	Rate	2019	0.051013	0.086548	0.0249848
Mauritania	Deaths	Both	Age-standardized	Clostridium difficile	Rate	2019	0.110327	0.174727	0.062784
Mauritius	Deaths	Both	Age-standardized	Clostridium difficile	Rate	2019	0.412142	0.516734	0.326848
Mexico	Deaths	Both	Age-standardized	Clostridium difficile	Rate	2019	0.422385	0.593166	0.280805
Micronesia (Federated States of)	Deaths	Both	Age-standardized	Clostridium difficile	Rate	2019	0.0778785	0.122892	0.0396457
Monaco	Deaths	Both	Age-standardized	Clostridium difficile	Rate	2019	0.230617	0.350179	0.126362
Mongolia	Deaths	Both	Age-standardized	Clostridium difficile	Rate	2019	0.0292011	0.0485536	0.0151888
Montenegro	Deaths	Both	Age-standardized	Clostridium difficile	Rate	2019	0.053169	0.071609	0.0385654
Morocco	Deaths	Both	Age-standardized	Clostridium difficile	Rate	2019	0.0176535	0.0325875	0.00812818
Mozambique	Deaths	Both	Age-standardized	Clostridium difficile	Rate	2019	0.0324143	0.0609989	0.0145735
Myanmar	Deaths	Both	Age-standardized	Clostridium difficile	Rate	2019	0.0402311	0.0713382	0.0201186
Namibia	Deaths	Both	Age-standardized	Clostridium difficile	Rate	2019	0.181126	0.271645	0.108403
Nauru	Deaths	Both	Age-standardized	Clostridium difficile	Rate	2019	0.201728	0.281128	0.133143
Nepal	Deaths	Both	Age-standardized	Clostridium difficile	Rate	2019	0.0246433	0.0461306	0.0125842
Netherlands	Deaths	Both	Age-standardized	Clostridium difficile	Rate	2019	0.681497	0.830108	0.544064
New Zealand	Deaths	Both	Age-standardized	Clostridium difficile	Rate	2019	0.661962	0.792946	0.545611
Nicaragua	Deaths	Both	Age-standardized	Clostridium difficile	Rate	2019	0.0619919	0.109258	0.0339014
Niger	Deaths	Both	Age-standardized	Clostridium difficile	Rate	2019	0.0193666	0.0368089	0.00840851
Nigeria	Deaths	Both	Age-standardized	Clostridium difficile	Rate	2019	0.30504	0.420603	0.207633
Niue	Deaths	Both	Age-standardized	Clostridium difficile	Rate	2019	0.466271	0.61844	0.333401
North Macedonia	Deaths	Both	Age-standardized	Clostridium difficile	Rate	2019	0.0894631	0.120253	0.0653368
Northern Mariana Islands	Deaths	Both	Age-standardized	Clostridium difficile	Rate	2019	0.436553	0.557486	0.331601
Norway	Deaths	Both	Age-standardized	Clostridium difficile	Rate	2019	1.30096	1.56943	1.03768
Oman	Deaths	Both	Age-standardized	Clostridium difficile	Rate	2019	0.186335	0.249535	0.131412
Pakistan	Deaths	Both	Age-standardized	Clostridium difficile	Rate	2019	0.0482897	0.0841724	0.0245212
Palau	Deaths	Both	Age-standardized	Clostridium difficile	Rate	2019	0.531824	0.688144	0.400223
Palestine	Deaths	Both	Age-standardized	Clostridium difficile	Rate	2019	0.0182899	0.0336573	0.00848588
Panama	Deaths	Both	Age-standardized	Clostridium difficile	Rate	2019	0.484899	0.6892	0.323377
Papua New Guinea	Deaths	Both	Age-standardized	Clostridium difficile	Rate	2019	0.0201134	0.0391522	0.00840916
Paraguay	Deaths	Both	Age-standardized	Clostridium difficile	Rate	2019	0.558235	0.713374	0.42414
Peru	Deaths	Both	Age-standardized	Clostridium difficile	Rate	2019	0.281869	0.407671	0.186582
Philippines	Deaths	Both	Age-standardized	Clostridium difficile	Rate	2019	0.151736	0.217073	0.0995387
Poland	Deaths	Both	Age-standardized	Clostridium difficile	Rate	2019	0.126215	0.165552	0.0944426
Portugal	Deaths	Both	Age-standardized	Clostridium difficile	Rate	2019	0.555454	0.680637	0.444489
Puerto Rico	Deaths	Both	Age-standardized	Clostridium difficile	Rate	2019	0.492985	0.601652	0.391456
Qatar	Deaths	Both	Age-standardized	Clostridium difficile	Rate	2019	0.215975	0.284208	0.160412
Republic of Korea	Deaths	Both	Age-standardized	Clostridium difficile	Rate	2019	0.686205	0.932821	0.484075
Republic of Moldova	Deaths	Both	Age-standardized	Clostridium difficile	Rate	2019	0.0185608	0.0288583	0.0100191
Romania	Deaths	Both	Age-standardized	Clostridium difficile	Rate	2019	0.0731011	0.0989637	0.0519674
Russian Federation	Deaths	Both	Age-standardized	Clostridium difficile	Rate	2019	0.100109	0.123565	0.077005
Rwanda	Deaths	Both	Age-standardized	Clostridium difficile	Rate	2019	0.0432953	0.08141	0.0201546
Saint Kitts and Nevis	Deaths	Both	Age-standardized	Clostridium difficile	Rate	2019	0.436098	0.577802	0.310761
Saint Lucia	Deaths	Both	Age-standardized	Clostridium difficile	Rate	2019	0.32513	0.415043	0.243843
Saint Vincent and the Grenadines	Deaths	Both	Age-standardized	Clostridium difficile	Rate	2019	0.130145	0.184046	0.0820528
Samoa	Deaths	Both	Age-standardized	Clostridium difficile	Rate	2019	0.0896518	0.135476	0.0544115
San Marino	Deaths	Both	Age-standardized	Clostridium difficile	Rate	2019	0.25878	0.436291	0.137348
Sao Tome and Principe	Deaths	Both	Age-standardized	Clostridium difficile	Rate	2019	0.205343	0.30053	0.132573
Saudi Arabia	Deaths	Both	Age-standardized	Clostridium difficile	Rate	2019	0.191184	0.254937	0.140625
Senegal	Deaths	Both	Age-standardized	Clostridium difficile	Rate	2019	0.0709735	0.122247	0.0367917
Serbia	Deaths	Both	Age-standardized	Clostridium difficile	Rate	2019	0.0605744	0.0812966	0.0433987
Seychelles	Deaths	Both	Age-standardized	Clostridium difficile	Rate	2019	0.476539	0.613386	0.363296
Sierra Leone	Deaths	Both	Age-standardized	Clostridium difficile	Rate	2019	0.0301126	0.0570146	0.012946
Singapore	Deaths	Both	Age-standardized	Clostridium difficile	Rate	2019	0.464043	0.54787	0.384193
Slovakia	Deaths	Both	Age-standardized	Clostridium difficile	Rate	2019	0.135027	0.180484	0.0943378
Slovenia	Deaths	Both	Age-standardized	Clostridium difficile	Rate	2019	0.079969	0.104013	0.0602674
Solomon Islands	Deaths	Both	Age-standardized	Clostridium difficile	Rate	2019	0.0231374	0.0450214	0.0103123
Somalia	Deaths	Both	Age-standardized	Clostridium difficile	Rate	2019	0.0212092	0.0407734	0.00889535
South Africa	Deaths	Both	Age-standardized	Clostridium difficile	Rate	2019	1.20965	1.54556	0.924312
South Sudan	Deaths	Both	Age-standardized	Clostridium difficile	Rate	2019	0.0223608	0.0448973	0.00882148
Spain	Deaths	Both	Age-standardized	Clostridium difficile	Rate	2019	0.738709	0.884759	0.617302
Sri Lanka	Deaths	Both	Age-standardized	Clostridium difficile	Rate	2019	0.220189	0.292357	0.157997
Sudan	Deaths	Both	Age-standardized	Clostridium difficile	Rate	2019	0.0197674	0.0387424	0.00833686
Suriname	Deaths	Both	Age-standardized	Clostridium difficile	Rate	2019	0.155295	0.238139	0.0959056
Sweden	Deaths	Both	Age-standardized	Clostridium difficile	Rate	2019	1.18465	1.45614	0.932203
Switzerland	Deaths	Both	Age-standardized	Clostridium difficile	Rate	2019	0.773923	0.921962	0.643351
Syrian Arab Republic	Deaths	Both	Age-standardized	Clostridium difficile	Rate	2019	0.041753	0.0724272	0.0206606
Taiwan (Province of China)	Deaths	Both	Age-standardized	Clostridium difficile	Rate	2019	0.217198	0.272701	0.17054
Tajikistan	Deaths	Both	Age-standardized	Clostridium difficile	Rate	2019	0.0191184	0.0365322	0.00827417
Thailand	Deaths	Both	Age-standardized	Clostridium difficile	Rate	2019	0.322266	0.421437	0.231344
Timor-Leste	Deaths	Both	Age-standardized	Clostridium difficile	Rate	2019	0.0186041	0.0360312	0.00790507
Togo	Deaths	Both	Age-standardized	Clostridium difficile	Rate	2019	0.061963	0.105138	0.0319774
Tokelau	Deaths	Both	Age-standardized	Clostridium difficile	Rate	2019	0.107745	0.155383	0.065133
Tonga	Deaths	Both	Age-standardized	Clostridium difficile	Rate	2019	0.0786044	0.112418	0.0494119
Trinidad and Tobago	Deaths	Both	Age-standardized	Clostridium difficile	Rate	2019	0.389807	0.491361	0.302644
Tunisia	Deaths	Both	Age-standardized	Clostridium difficile	Rate	2019	0.0593784	0.0886861	0.0349249
Turkey	Deaths	Both	Age-standardized	Clostridium difficile	Rate	2019	0.0811941	0.113783	0.0557508
Turkmenistan	Deaths	Both	Age-standardized	Clostridium difficile	Rate	2019	0.040312	0.0687637	0.0197622
Tuvalu	Deaths	Both	Age-standardized	Clostridium difficile	Rate	2019	0.110848	0.172453	0.0648098
Uganda	Deaths	Both	Age-standardized	Clostridium difficile	Rate	2019	0.0347102	0.0638054	0.0164356
Ukraine	Deaths	Both	Age-standardized	Clostridium difficile	Rate	2019	0.0493349	0.063556	0.0349678
United Arab Emirates	Deaths	Both	Age-standardized	Clostridium difficile	Rate	2019	0.21539	0.301944	0.159008
United Kingdom	Deaths	Both	Age-standardized	Clostridium difficile	Rate	2019	0.615251	0.733234	0.499534
United Republic of Tanzania	Deaths	Both	Age-standardized	Clostridium difficile	Rate	2019	0.0412429	0.0747468	0.0195339
United States of America	Deaths	Both	Age-standardized	Clostridium difficile	Rate	2019	1.71584	1.87325	1.53921
United States Virgin Islands	Deaths	Both	Age-standardized	Clostridium difficile	Rate	2019	0.418553	0.548073	0.310359
Uruguay	Deaths	Both	Age-standardized	Clostridium difficile	Rate	2019	0.694018	0.936828	0.507438
Uzbekistan	Deaths	Both	Age-standardized	Clostridium difficile	Rate	2019	0.0494818	0.0742107	0.0275176
Vanuatu	Deaths	Both	Age-standardized	Clostridium difficile	Rate	2019	0.0219753	0.0414083	0.00955026
Venezuela (Bolivarian Republic of)	Deaths	Both	Age-standardized	Clostridium difficile	Rate	2019	0.715164	0.979268	0.530671
Viet Nam	Deaths	Both	Age-standardized	Clostridium difficile	Rate	2019	0.133921	0.182675	0.094459
Yemen	Deaths	Both	Age-standardized	Clostridium difficile	Rate	2019	0.0229006	0.0441039	0.00909747
Zambia	Deaths	Both	Age-standardized	Clostridium difficile	Rate	2019	0.081505	0.138877	0.0427864
Zimbabwe	Deaths	Both	Age-standardized	Clostridium difficile	Rate	2019	0.0354482	0.0699566	0.0151337

## Sheet: AAPC of ASDR
The AAPC of ASDR for 203 countries.
measure	location	sex	cause	joinpoint	AAPC.Index	Start.Obs	End.Obs	AAPC	AAPC_LCI	AAPC_UCI	Significant_indicator	Test.Statistic	P.Value	AAPC_95CI	age
DALYs (Disability-Adjusted Life Years)	Afghanistan	Both	Clostridium difficile	0	Full Range	1990	2019	0.5001	0.1693	0.832	Yes	3.099	0.004	0.5 (0.17 to 0.83)	Age-standardized
DALYs (Disability-Adjusted Life Years)	Albania	Both	Clostridium difficile	0	Full Range	1990	2019	2.437	1.7177	3.1615	Yes	6.9985	0	2.44 (1.72 to 3.16)	Age-standardized
DALYs (Disability-Adjusted Life Years)	Algeria	Both	Clostridium difficile	4	Full Range	1990	2019	3.4595	3.1096	3.8106	Yes	19.6738	0	3.46 (3.11 to 3.81)	Age-standardized
DALYs (Disability-Adjusted Life Years)	American Samoa	Both	Clostridium difficile	3	Full Range	1990	2019	-3.2216	-3.4507	-2.9919	Yes	-27.0749	0	-3.22 (-3.45 to -2.99)	Age-standardized
DALYs (Disability-Adjusted Life Years)	Andorra	Both	Clostridium difficile	3	Full Range	1990	2019	-0.3479	-0.4208	-0.275	Yes	-9.3402	0	-0.35 (-0.42 to -0.28)	Age-standardized
DALYs (Disability-Adjusted Life Years)	Angola	Both	Clostridium difficile	1	Full Range	1990	2019	2.6086	2.3557	2.8622	Yes	20.4503	0	2.61 (2.36 to 2.86)	Age-standardized
DALYs (Disability-Adjusted Life Years)	Antigua and Barbuda	Both	Clostridium difficile	4	Full Range	1990	2019	3.9998	3.4029	4.6002	Yes	13.3531	0	4 (3.4 to 4.6)	Age-standardized
DALYs (Disability-Adjusted Life Years)	Argentina	Both	Clostridium difficile	5	Full Range	1990	2019	9.6372	9.0296	10.2482	Yes	32.4483	0	9.64 (9.03 to 10.25)	Age-standardized
DALYs (Disability-Adjusted Life Years)	Armenia	Both	Clostridium difficile	2	Full Range	1990	2019	2.1217	1.5397	2.707	Yes	7.1996	0	2.12 (1.54 to 2.71)	Age-standardized
DALYs (Disability-Adjusted Life Years)	Australia	Both	Clostridium difficile	4	Full Range	1990	2019	2.4937	2.1067	2.8823	Yes	12.7602	0	2.49 (2.11 to 2.88)	Age-standardized
DALYs (Disability-Adjusted Life Years)	Austria	Both	Clostridium difficile	5	Full Range	1990	2019	7.008	5.9505	8.0762	Yes	13.366	0	7.01 (5.95 to 8.08)	Age-standardized
DALYs (Disability-Adjusted Life Years)	Azerbaijan	Both	Clostridium difficile	4	Full Range	1990	2019	2.1221	1.6751	2.571	Yes	9.3827	0	2.12 (1.68 to 2.57)	Age-standardized
DALYs (Disability-Adjusted Life Years)	Bahamas	Both	Clostridium difficile	2	Full Range	1990	2019	0.7971	-0.2668	1.8723	No	1.4664	0.143	0.8 (-0.27 to 1.87)	Age-standardized
DALYs (Disability-Adjusted Life Years)	Bahrain	Both	Clostridium difficile	5	Full Range	1990	2019	-0.9647	-1.2719	-0.6566	Yes	-6.1161	0	-0.96 (-1.27 to -0.66)	Age-standardized
DALYs (Disability-Adjusted Life Years)	Bangladesh	Both	Clostridium difficile	4	Full Range	1990	2019	-0.1813	-0.5633	0.2022	No	-0.9276	0.354	-0.18 (-0.56 to 0.2)	Age-standardized
DALYs (Disability-Adjusted Life Years)	Barbados	Both	Clostridium difficile	2	Full Range	1990	2019	0.2391	-0.3342	0.8157	No	0.8161	0.414	0.24 (-0.33 to 0.82)	Age-standardized
DALYs (Disability-Adjusted Life Years)	Belarus	Both	Clostridium difficile	4	Full Range	1990	2019	0.1663	-1.0176	1.3644	No	0.274	0.784	0.17 (-1.02 to 1.36)	Age-standardized
DALYs (Disability-Adjusted Life Years)	Belgium	Both	Clostridium difficile	4	Full Range	1990	2019	3.6555	3.2568	4.0558	Yes	18.2572	0	3.66 (3.26 to 4.06)	Age-standardized
DALYs (Disability-Adjusted Life Years)	Belize	Both	Clostridium difficile	3	Full Range	1990	2019	5.5541	4.682	6.4335	Yes	12.7699	0	5.55 (4.68 to 6.43)	Age-standardized
DALYs (Disability-Adjusted Life Years)	Benin	Both	Clostridium difficile	4	Full Range	1990	2019	-1.3665	-1.7776	-0.9538	Yes	-6.4578	0	-1.37 (-1.78 to -0.95)	Age-standardized
DALYs (Disability-Adjusted Life Years)	Bermuda	Both	Clostridium difficile	5	Full Range	1990	2019	-2.7054	-2.9577	-2.4524	Yes	-20.7009	0	-2.71 (-2.96 to -2.45)	Age-standardized
DALYs (Disability-Adjusted Life Years)	Bhutan	Both	Clostridium difficile	2	Full Range	1990	2019	4.4883	3.7623	5.2194	Yes	12.3422	0	4.49 (3.76 to 5.22)	Age-standardized
DALYs (Disability-Adjusted Life Years)	Bolivia (Plurinational State of)	Both	Clostridium difficile	5	Full Range	1990	2019	7.2837	6.7787	7.791	Yes	29.21	0	7.28 (6.78 to 7.79)	Age-standardized
DALYs (Disability-Adjusted Life Years)	Bosnia and Herzegovina	Both	Clostridium difficile	5	Full Range	1990	2019	3.7732	2.9495	4.6034	Yes	9.1099	0	3.77 (2.95 to 4.6)	Age-standardized
DALYs (Disability-Adjusted Life Years)	Botswana	Both	Clostridium difficile	1	Full Range	1990	2019	2.193	1.2642	3.1303	Yes	4.6568	0	2.19 (1.26 to 3.13)	Age-standardized
DALYs (Disability-Adjusted Life Years)	Brazil	Both	Clostridium difficile	5	Full Range	1990	2019	-1.2273	-1.6622	-0.7905	Yes	-5.4854	0	-1.23 (-1.66 to -0.79)	Age-standardized
DALYs (Disability-Adjusted Life Years)	Brunei Darussalam	Both	Clostridium difficile	5	Full Range	1990	2019	1.7729	1.4314	2.1157	Yes	10.2455	0	1.77 (1.43 to 2.12)	Age-standardized
DALYs (Disability-Adjusted Life Years)	Bulgaria	Both	Clostridium difficile	3	Full Range	1990	2019	0.9422	0.2094	1.6803	Yes	2.5227	0.012	0.94 (0.21 to 1.68)	Age-standardized
DALYs (Disability-Adjusted Life Years)	Burkina Faso	Both	Clostridium difficile	3	Full Range	1990	2019	-0.1111	-0.3212	0.0995	No	-1.0346	0.301	-0.11 (-0.32 to 0.1)	Age-standardized
DALYs (Disability-Adjusted Life Years)	Burundi	Both	Clostridium difficile	4	Full Range	1990	2019	-1.6047	-2.0221	-1.1855	Yes	-7.4588	0	-1.6 (-2.02 to -1.19)	Age-standardized
DALYs (Disability-Adjusted Life Years)	Cabo Verde	Both	Clostridium difficile	3	Full Range	1990	2019	7.6344	5.6857	9.619	Yes	7.8922	0	7.63 (5.69 to 9.62)	Age-standardized
DALYs (Disability-Adjusted Life Years)	Cambodia	Both	Clostridium difficile	4	Full Range	1990	2019	0.9956	0.5209	1.4726	Yes	4.1212	0	1 (0.52 to 1.47)	Age-standardized
DALYs (Disability-Adjusted Life Years)	Cameroon	Both	Clostridium difficile	2	Full Range	1990	2019	-0.5818	-1.0307	-0.1308	Yes	-2.5269	0.012	-0.58 (-1.03 to -0.13)	Age-standardized
DALYs (Disability-Adjusted Life Years)	Canada	Both	Clostridium difficile	5	Full Range	1990	2019	6.7855	5.3619	8.2283	Yes	9.5877	0	6.79 (5.36 to 8.23)	Age-standardized
DALYs (Disability-Adjusted Life Years)	Central African Republic	Both	Clostridium difficile	3	Full Range	1990	2019	-2.1066	-2.6272	-1.5832	Yes	-7.8259	0	-2.11 (-2.63 to -1.58)	Age-standardized
DALYs (Disability-Adjusted Life Years)	Chad	Both	Clostridium difficile	3	Full Range	1990	2019	-0.283	-0.5869	0.0218	No	-1.82	0.069	-0.28 (-0.59 to 0.02)	Age-standardized
DALYs (Disability-Adjusted Life Years)	Chile	Both	Clostridium difficile	4	Full Range	1990	2019	6.4891	5.7765	7.2064	Yes	18.3549	0	6.49 (5.78 to 7.21)	Age-standardized
DALYs (Disability-Adjusted Life Years)	China	Both	Clostridium difficile	3	Full Range	1990	2019	1.133	0.7396	1.528	Yes	5.6649	0	1.13 (0.74 to 1.53)	Age-standardized
DALYs (Disability-Adjusted Life Years)	Colombia	Both	Clostridium difficile	5	Full Range	1990	2019	9.7342	8.7756	10.7012	Yes	20.7505	0	9.73 (8.78 to 10.7)	Age-standardized
DALYs (Disability-Adjusted Life Years)	Comoros	Both	Clostridium difficile	4	Full Range	1990	2019	0.4477	-2.1745	3.1401	No	0.331	0.741	0.45 (-2.17 to 3.14)	Age-standardized
DALYs (Disability-Adjusted Life Years)	Congo	Both	Clostridium difficile	4	Full Range	1990	2019	-0.4735	-1.2398	0.2988	No	-1.2035	0.229	-0.47 (-1.24 to 0.3)	Age-standardized
DALYs (Disability-Adjusted Life Years)	Cook Islands	Both	Clostridium difficile	4	Full Range	1990	2019	-3.2282	-3.5054	-2.9502	Yes	-22.4203	0	-3.23 (-3.51 to -2.95)	Age-standardized
DALYs (Disability-Adjusted Life Years)	Costa Rica	Both	Clostridium difficile	3	Full Range	1990	2019	6.6659	5.8238	7.5148	Yes	15.9568	0	6.67 (5.82 to 7.51)	Age-standardized
DALYs (Disability-Adjusted Life Years)	Croatia	Both	Clostridium difficile	4	Full Range	1990	2019	-0.1923	-1.3433	0.9722	No	-0.3252	0.745	-0.19 (-1.34 to 0.97)	Age-standardized
DALYs (Disability-Adjusted Life Years)	Cuba	Both	Clostridium difficile	5	Full Range	1990	2019	1.4571	0.6369	2.2839	Yes	3.4932	0	1.46 (0.64 to 2.28)	Age-standardized
DALYs (Disability-Adjusted Life Years)	Cyprus	Both	Clostridium difficile	5	Full Range	1990	2019	0.9326	0.7441	1.1214	Yes	9.7334	0	0.93 (0.74 to 1.12)	Age-standardized
DALYs (Disability-Adjusted Life Years)	Czechia	Both	Clostridium difficile	3	Full Range	1990	2019	3.4813	2.5636	4.4072	Yes	7.5297	0	3.48 (2.56 to 4.41)	Age-standardized
DALYs (Disability-Adjusted Life Years)	Democratic People's Republic of Korea	Both	Clostridium difficile	2	Full Range	1990	2019	-3.3333	-3.5565	-3.1095	Yes	-28.7422	0	-3.33 (-3.56 to -3.11)	Age-standardized
DALYs (Disability-Adjusted Life Years)	Democratic Republic of the Congo	Both	Clostridium difficile	3	Full Range	1990	2019	-1.5641	-1.946	-1.1807	Yes	-7.9484	0	-1.56 (-1.95 to -1.18)	Age-standardized
DALYs (Disability-Adjusted Life Years)	Denmark	Both	Clostridium difficile	4	Full Range	1990	2019	2.1268	1.6499	2.606	Yes	8.8111	0	2.13 (1.65 to 2.61)	Age-standardized
DALYs (Disability-Adjusted Life Years)	Djibouti	Both	Clostridium difficile	2	Full Range	1990	2019	0.298	-1.281	1.9022	No	0.3675	0.713	0.3 (-1.28 to 1.9)	Age-standardized
DALYs (Disability-Adjusted Life Years)	Dominica	Both	Clostridium difficile	4	Full Range	1990	2019	6.1709	5.731	6.6126	Yes	28.2675	0	6.17 (5.73 to 6.61)	Age-standardized
DALYs (Disability-Adjusted Life Years)	Dominican Republic	Both	Clostridium difficile	4	Full Range	1990	2019	4.0942	3.2387	4.9567	Yes	9.5307	0	4.09 (3.24 to 4.96)	Age-standardized
DALYs (Disability-Adjusted Life Years)	Ecuador	Both	Clostridium difficile	4	Full Range	1990	2019	7.7735	6.8663	8.6884	Yes	17.3573	0	7.77 (6.87 to 8.69)	Age-standardized
DALYs (Disability-Adjusted Life Years)	Egypt	Both	Clostridium difficile	5	Full Range	1990	2019	0.626	-0.0598	1.3166	No	1.7884	0.074	0.63 (-0.06 to 1.32)	Age-standardized
DALYs (Disability-Adjusted Life Years)	El Salvador	Both	Clostridium difficile	4	Full Range	1990	2019	8.1417	7.4802	8.8074	Yes	25.0005	0	8.14 (7.48 to 8.81)	Age-standardized
DALYs (Disability-Adjusted Life Years)	Equatorial Guinea	Both	Clostridium difficile	5	Full Range	1990	2019	10.4872	9.1744	11.8158	Yes	16.3525	0	10.49 (9.17 to 11.82)	Age-standardized
DALYs (Disability-Adjusted Life Years)	Eritrea	Both	Clostridium difficile	5	Full Range	1990	2019	0.7496	0.2244	1.2775	Yes	2.8005	0.005	0.75 (0.22 to 1.28)	Age-standardized
DALYs (Disability-Adjusted Life Years)	Estonia	Both	Clostridium difficile	2	Full Range	1990	2019	-0.4928	-2.9014	1.9756	No	-0.3952	0.693	-0.49 (-2.9 to 1.98)	Age-standardized
DALYs (Disability-Adjusted Life Years)	Eswatini	Both	Clostridium difficile	4	Full Range	1990	2019	-1.285	-2.4702	-0.0853	Yes	-2.0985	0.036	-1.28 (-2.47 to -0.09)	Age-standardized
DALYs (Disability-Adjusted Life Years)	Ethiopia	Both	Clostridium difficile	3	Full Range	1990	2019	0.2136	-0.1168	0.5451	No	1.2663	0.205	0.21 (-0.12 to 0.55)	Age-standardized
DALYs (Disability-Adjusted Life Years)	Fiji	Both	Clostridium difficile	4	Full Range	1990	2019	-4.0129	-4.2326	-3.7927	Yes	-35.0273	0	-4.01 (-4.23 to -3.79)	Age-standardized
DALYs (Disability-Adjusted Life Years)	Finland	Both	Clostridium difficile	3	Full Range	1990	2019	-2.8687	-3.4101	-2.3242	Yes	-10.2056	0	-2.87 (-3.41 to -2.32)	Age-standardized
DALYs (Disability-Adjusted Life Years)	France	Both	Clostridium difficile	3	Full Range	1990	2019	-0.4171	-0.9133	0.0817	No	-1.6397	0.101	-0.42 (-0.91 to 0.08)	Age-standardized
DALYs (Disability-Adjusted Life Years)	Gabon	Both	Clostridium difficile	5	Full Range	1990	2019	2.1357	1.5338	2.7411	Yes	7.0076	0	2.14 (1.53 to 2.74)	Age-standardized
DALYs (Disability-Adjusted Life Years)	Gambia	Both	Clostridium difficile	4	Full Range	1990	2019	-1.1632	-3.0371	0.747	No	-1.1979	0.231	-1.16 (-3.04 to 0.75)	Age-standardized
DALYs (Disability-Adjusted Life Years)	Georgia	Both	Clostridium difficile	4	Full Range	1990	2019	-2.2887	-4.1605	-0.3803	Yes	-2.3461	0.019	-2.29 (-4.16 to -0.38)	Age-standardized
DALYs (Disability-Adjusted Life Years)	Germany	Both	Clostridium difficile	5	Full Range	1990	2019	2.9958	2.3707	3.6248	Yes	9.5028	0	3 (2.37 to 3.62)	Age-standardized
DALYs (Disability-Adjusted Life Years)	Ghana	Both	Clostridium difficile	4	Full Range	1990	2019	1.1629	0.5981	1.7309	Yes	4.0478	0	1.16 (0.6 to 1.73)	Age-standardized
DALYs (Disability-Adjusted Life Years)	Greece	Both	Clostridium difficile	5	Full Range	1990	2019	2.0632	0.9577	3.1809	Yes	3.6753	0	2.06 (0.96 to 3.18)	Age-standardized
DALYs (Disability-Adjusted Life Years)	Greenland	Both	Clostridium difficile	2	Full Range	1990	2019	2.3364	2.0529	2.6207	Yes	16.3156	0	2.34 (2.05 to 2.62)	Age-standardized
DALYs (Disability-Adjusted Life Years)	Grenada	Both	Clostridium difficile	3	Full Range	1990	2019	7.5166	6.6195	8.4213	Yes	16.9531	0	7.52 (6.62 to 8.42)	Age-standardized
DALYs (Disability-Adjusted Life Years)	Guam	Both	Clostridium difficile	4	Full Range	1990	2019	-2.2056	-2.5473	-1.8627	Yes	-12.4893	0	-2.21 (-2.55 to -1.86)	Age-standardized
DALYs (Disability-Adjusted Life Years)	Guatemala	Both	Clostridium difficile	3	Full Range	1990	2019	5.6004	5.2452	5.9568	Yes	31.6971	0	5.6 (5.25 to 5.96)	Age-standardized
DALYs (Disability-Adjusted Life Years)	Guinea	Both	Clostridium difficile	5	Full Range	1990	2019	-0.6997	-1.3442	-0.0509	Yes	-2.1133	0.035	-0.7 (-1.34 to -0.05)	Age-standardized
DALYs (Disability-Adjusted Life Years)	Guinea-Bissau	Both	Clostridium difficile	2	Full Range	1990	2019	-0.2559	-1.3098	0.8092	No	-0.4728	0.636	-0.26 (-1.31 to 0.81)	Age-standardized
DALYs (Disability-Adjusted Life Years)	Guyana	Both	Clostridium difficile	4	Full Range	1990	2019	4.3769	3.017	5.7548	Yes	6.4022	0	4.38 (3.02 to 5.75)	Age-standardized
DALYs (Disability-Adjusted Life Years)	Haiti	Both	Clostridium difficile	0	Full Range	1990	2019	0.8729	0.1472	1.6038	Yes	2.4658	0.02	0.87 (0.15 to 1.6)	Age-standardized
DALYs (Disability-Adjusted Life Years)	Honduras	Both	Clostridium difficile	4	Full Range	1990	2019	6.3237	5.6885	6.9626	Yes	20.0592	0	6.32 (5.69 to 6.96)	Age-standardized
DALYs (Disability-Adjusted Life Years)	Hungary	Both	Clostridium difficile	4	Full Range	1990	2019	5.1089	4.182	6.044	Yes	11.0258	0	5.11 (4.18 to 6.04)	Age-standardized
DALYs (Disability-Adjusted Life Years)	Iceland	Both	Clostridium difficile	4	Full Range	1990	2019	1.874	1.5361	2.213	Yes	10.9538	0	1.87 (1.54 to 2.21)	Age-standardized
DALYs (Disability-Adjusted Life Years)	India	Both	Clostridium difficile	5	Full Range	1990	2019	0.3655	-0.2208	0.9553	No	1.2205	0.222	0.37 (-0.22 to 0.96)	Age-standardized
DALYs (Disability-Adjusted Life Years)	Indonesia	Both	Clostridium difficile	4	Full Range	1990	2019	0.9795	0.7444	1.2151	Yes	8.1977	0	0.98 (0.74 to 1.22)	Age-standardized
DALYs (Disability-Adjusted Life Years)	Iran (Islamic Republic of)	Both	Clostridium difficile	3	Full Range	1990	2019	4.076	3.584	4.5704	Yes	16.5223	0	4.08 (3.58 to 4.57)	Age-standardized
DALYs (Disability-Adjusted Life Years)	Iraq	Both	Clostridium difficile	5	Full Range	1990	2019	0.5829	-0.1604	1.3317	No	1.5357	0.125	0.58 (-0.16 to 1.33)	Age-standardized
DALYs (Disability-Adjusted Life Years)	Ireland	Both	Clostridium difficile	4	Full Range	1990	2019	3.659	2.4535	4.8788	Yes	6.021	0	3.66 (2.45 to 4.88)	Age-standardized
DALYs (Disability-Adjusted Life Years)	Israel	Both	Clostridium difficile	3	Full Range	1990	2019	3.5049	2.9134	4.0997	Yes	11.7816	0	3.5 (2.91 to 4.1)	Age-standardized
DALYs (Disability-Adjusted Life Years)	Italy	Both	Clostridium difficile	5	Full Range	1990	2019	2.4148	1.5282	3.3091	Yes	5.3788	0	2.41 (1.53 to 3.31)	Age-standardized
DALYs (Disability-Adjusted Life Years)	Jamaica	Both	Clostridium difficile	1	Full Range	1990	2019	6.9402	6.253	7.6319	Yes	20.3996	0	6.94 (6.25 to 7.63)	Age-standardized
DALYs (Disability-Adjusted Life Years)	Japan	Both	Clostridium difficile	4	Full Range	1990	2019	0.4605	0.0932	0.8291	Yes	2.4586	0.014	0.46 (0.09 to 0.83)	Age-standardized
DALYs (Disability-Adjusted Life Years)	Jordan	Both	Clostridium difficile	4	Full Range	1990	2019	2.6887	2.0498	3.3316	Yes	8.332	0	2.69 (2.05 to 3.33)	Age-standardized
DALYs (Disability-Adjusted Life Years)	Kazakhstan	Both	Clostridium difficile	4	Full Range	1990	2019	2.4278	1.6587	3.2028	Yes	6.2378	0	2.43 (1.66 to 3.2)	Age-standardized
DALYs (Disability-Adjusted Life Years)	Kenya	Both	Clostridium difficile	1	Full Range	1990	2019	0.5058	0.2018	0.8107	Yes	3.2644	0.001	0.51 (0.2 to 0.81)	Age-standardized
DALYs (Disability-Adjusted Life Years)	Kiribati	Both	Clostridium difficile	2	Full Range	1990	2019	-0.4716	-0.6382	-0.3048	Yes	-5.5312	0	-0.47 (-0.64 to -0.3)	Age-standardized
DALYs (Disability-Adjusted Life Years)	Kuwait	Both	Clostridium difficile	2	Full Range	1990	2019	-2.4703	-5.3207	0.4658	No	-1.6529	0.098	-2.47 (-5.32 to 0.47)	Age-standardized
DALYs (Disability-Adjusted Life Years)	Kyrgyzstan	Both	Clostridium difficile	3	Full Range	1990	2019	-0.3581	-1.0577	0.3464	No	-0.998	0.318	-0.36 (-1.06 to 0.35)	Age-standardized
DALYs (Disability-Adjusted Life Years)	Lao People's Democratic Republic	Both	Clostridium difficile	2	Full Range	1990	2019	0.3633	-0.3239	1.0554	No	1.0345	0.301	0.36 (-0.32 to 1.06)	Age-standardized
DALYs (Disability-Adjusted Life Years)	Latvia	Both	Clostridium difficile	5	Full Range	1990	2019	-1.3922	-3.9795	1.2648	No	-1.0335	0.301	-1.39 (-3.98 to 1.26)	Age-standardized
DALYs (Disability-Adjusted Life Years)	Lebanon	Both	Clostridium difficile	2	Full Range	1990	2019	3.0159	2.2702	3.7669	Yes	8.0168	0	3.02 (2.27 to 3.77)	Age-standardized
DALYs (Disability-Adjusted Life Years)	Lesotho	Both	Clostridium difficile	5	Full Range	1990	2019	-1.1881	-1.7759	-0.5966	Yes	-3.9255	0	-1.19 (-1.78 to -0.6)	Age-standardized
DALYs (Disability-Adjusted Life Years)	Liberia	Both	Clostridium difficile	4	Full Range	1990	2019	-0.749	-1.5248	0.033	No	-1.8777	0.06	-0.75 (-1.52 to 0.03)	Age-standardized
DALYs (Disability-Adjusted Life Years)	Libya	Both	Clostridium difficile	5	Full Range	1990	2019	3.0376	2.4315	3.6472	Yes	9.9412	0	3.04 (2.43 to 3.65)	Age-standardized
DALYs (Disability-Adjusted Life Years)	Lithuania	Both	Clostridium difficile	5	Full Range	1990	2019	0.216	-1.4389	1.8987	No	0.2539	0.8	0.22 (-1.44 to 1.9)	Age-standardized
DALYs (Disability-Adjusted Life Years)	Luxembourg	Both	Clostridium difficile	5	Full Range	1990	2019	1.5126	1.0727	1.9543	Yes	6.7765	0	1.51 (1.07 to 1.95)	Age-standardized
DALYs (Disability-Adjusted Life Years)	Madagascar	Both	Clostridium difficile	3	Full Range	1990	2019	-0.6986	-1.4869	0.096	No	-1.724	0.085	-0.7 (-1.49 to 0.1)	Age-standardized
DALYs (Disability-Adjusted Life Years)	Malawi	Both	Clostridium difficile	5	Full Range	1990	2019	0.933	0.3073	1.5625	Yes	2.9273	0.003	0.93 (0.31 to 1.56)	Age-standardized
DALYs (Disability-Adjusted Life Years)	Malaysia	Both	Clostridium difficile	3	Full Range	1990	2019	-1.7688	-2.4695	-1.0631	Yes	-4.8864	0	-1.77 (-2.47 to -1.06)	Age-standardized
DALYs (Disability-Adjusted Life Years)	Maldives	Both	Clostridium difficile	4	Full Range	1990	2019	4.7857	3.8483	5.7316	Yes	10.1957	0	4.79 (3.85 to 5.73)	Age-standardized
DALYs (Disability-Adjusted Life Years)	Mali	Both	Clostridium difficile	3	Full Range	1990	2019	-0.4167	-0.8838	0.0526	No	-1.7406	0.082	-0.42 (-0.88 to 0.05)	Age-standardized
DALYs (Disability-Adjusted Life Years)	Malta	Both	Clostridium difficile	3	Full Range	1990	2019	2.0567	1.7886	2.3255	Yes	15.1695	0	2.06 (1.79 to 2.33)	Age-standardized
DALYs (Disability-Adjusted Life Years)	Marshall Islands	Both	Clostridium difficile	3	Full Range	1990	2019	-1.2656	-3.7864	1.3212	No	-0.9653	0.334	-1.27 (-3.79 to 1.32)	Age-standardized
DALYs (Disability-Adjusted Life Years)	Mauritania	Both	Clostridium difficile	4	Full Range	1990	2019	1.8893	1.0723	2.7129	Yes	4.5564	0	1.89 (1.07 to 2.71)	Age-standardized
DALYs (Disability-Adjusted Life Years)	Mauritius	Both	Clostridium difficile	3	Full Range	1990	2019	-1.9834	-2.4764	-1.488	Yes	-7.7874	0	-1.98 (-2.48 to -1.49)	Age-standardized
DALYs (Disability-Adjusted Life Years)	Mexico	Both	Clostridium difficile	5	Full Range	1990	2019	4.5311	3.9958	5.069	Yes	16.9193	0	4.53 (4 to 5.07)	Age-standardized
DALYs (Disability-Adjusted Life Years)	Micronesia (Federated States of)	Both	Clostridium difficile	3	Full Range	1990	2019	-1.0338	-4.3546	2.4024	No	-0.5967	0.551	-1.03 (-4.35 to 2.4)	Age-standardized
DALYs (Disability-Adjusted Life Years)	Monaco	Both	Clostridium difficile	5	Full Range	1990	2019	0.2314	0.1377	0.3251	Yes	4.8466	0	0.23 (0.14 to 0.33)	Age-standardized
DALYs (Disability-Adjusted Life Years)	Mongolia	Both	Clostridium difficile	2	Full Range	1990	2019	-0.2008	-1.0135	0.6186	No	-0.4818	0.63	-0.2 (-1.01 to 0.62)	Age-standardized
DALYs (Disability-Adjusted Life Years)	Montenegro	Both	Clostridium difficile	4	Full Range	1990	2019	-0.0015	-0.5817	0.582	No	-0.0052	0.996	0 (-0.58 to 0.58)	Age-standardized
DALYs (Disability-Adjusted Life Years)	Morocco	Both	Clostridium difficile	2	Full Range	1990	2019	0.5597	0.1961	0.9245	Yes	3.0202	0.003	0.56 (0.2 to 0.92)	Age-standardized
DALYs (Disability-Adjusted Life Years)	Mozambique	Both	Clostridium difficile	4	Full Range	1990	2019	1.4206	0.6109	2.2368	Yes	3.4494	0.001	1.42 (0.61 to 2.24)	Age-standardized
DALYs (Disability-Adjusted Life Years)	Myanmar	Both	Clostridium difficile	5	Full Range	1990	2019	1.5202	1.029	2.0138	Yes	6.0971	0	1.52 (1.03 to 2.01)	Age-standardized
DALYs (Disability-Adjusted Life Years)	Namibia	Both	Clostridium difficile	4	Full Range	1990	2019	0.3835	-1.0691	1.8575	No	0.5147	0.607	0.38 (-1.07 to 1.86)	Age-standardized
DALYs (Disability-Adjusted Life Years)	Nauru	Both	Clostridium difficile	5	Full Range	1990	2019	-4.1632	-4.588	-3.7366	Yes	-18.7622	0	-4.16 (-4.59 to -3.74)	Age-standardized
DALYs (Disability-Adjusted Life Years)	Nepal	Both	Clostridium difficile	4	Full Range	1990	2019	0.4082	-0.3211	1.143	No	1.0953	0.273	0.41 (-0.32 to 1.14)	Age-standardized
DALYs (Disability-Adjusted Life Years)	Netherlands	Both	Clostridium difficile	3	Full Range	1990	2019	3.7253	3.2251	4.2279	Yes	14.8294	0	3.73 (3.23 to 4.23)	Age-standardized
DALYs (Disability-Adjusted Life Years)	New Zealand	Both	Clostridium difficile	4	Full Range	1990	2019	1.8422	0.481	3.2217	Yes	2.659	0.008	1.84 (0.48 to 3.22)	Age-standardized
DALYs (Disability-Adjusted Life Years)	Nicaragua	Both	Clostridium difficile	2	Full Range	1990	2019	5.3214	4.7044	5.942	Yes	17.2948	0	5.32 (4.7 to 5.94)	Age-standardized
DALYs (Disability-Adjusted Life Years)	Niger	Both	Clostridium difficile	2	Full Range	1990	2019	-0.1415	-0.6071	0.3264	No	-0.5937	0.553	-0.14 (-0.61 to 0.33)	Age-standardized
DALYs (Disability-Adjusted Life Years)	Nigeria	Both	Clostridium difficile	1	Full Range	1990	2019	-2.9255	-3.3112	-2.5384	Yes	-14.6198	0	-2.93 (-3.31 to -2.54)	Age-standardized
DALYs (Disability-Adjusted Life Years)	Niue	Both	Clostridium difficile	3	Full Range	1990	2019	-3.4042	-3.5527	-3.2555	Yes	-44.1357	0	-3.4 (-3.55 to -3.26)	Age-standardized
DALYs (Disability-Adjusted Life Years)	North Macedonia	Both	Clostridium difficile	2	Full Range	1990	2019	3.6907	2.8981	4.4894	Yes	9.2569	0	3.69 (2.9 to 4.49)	Age-standardized
DALYs (Disability-Adjusted Life Years)	Northern Mariana Islands	Both	Clostridium difficile	5	Full Range	1990	2019	-3.2441	-3.5147	-2.9727	Yes	-23.0762	0	-3.24 (-3.51 to -2.97)	Age-standardized
DALYs (Disability-Adjusted Life Years)	Norway	Both	Clostridium difficile	5	Full Range	1990	2019	2.9745	2.3858	3.5666	Yes	10.0202	0	2.97 (2.39 to 3.57)	Age-standardized
DALYs (Disability-Adjusted Life Years)	Oman	Both	Clostridium difficile	5	Full Range	1990	2019	7.5497	6.9585	8.1442	Yes	25.8791	0	7.55 (6.96 to 8.14)	Age-standardized
DALYs (Disability-Adjusted Life Years)	Pakistan	Both	Clostridium difficile	5	Full Range	1990	2019	-2.9895	-3.4046	-2.5726	Yes	-13.8729	0	-2.99 (-3.4 to -2.57)	Age-standardized
DALYs (Disability-Adjusted Life Years)	Palau	Both	Clostridium difficile	3	Full Range	1990	2019	-2.2776	-2.4551	-2.0997	Yes	-24.8311	0	-2.28 (-2.46 to -2.1)	Age-standardized
DALYs (Disability-Adjusted Life Years)	Palestine	Both	Clostridium difficile	4	Full Range	1990	2019	0.2439	-0.7653	1.2634	No	0.4719	0.637	0.24 (-0.77 to 1.26)	Age-standardized
DALYs (Disability-Adjusted Life Years)	Panama	Both	Clostridium difficile	3	Full Range	1990	2019	7.8199	6.9311	8.7161	Yes	17.8282	0	7.82 (6.93 to 8.72)	Age-standardized
DALYs (Disability-Adjusted Life Years)	Papua New Guinea	Both	Clostridium difficile	1	Full Range	1990	2019	-0.4575	-0.6184	-0.2963	Yes	-5.555	0	-0.46 (-0.62 to -0.3)	Age-standardized
DALYs (Disability-Adjusted Life Years)	Paraguay	Both	Clostridium difficile	5	Full Range	1990	2019	10.9322	9.9819	11.8908	Yes	23.6352	0	10.93 (9.98 to 11.89)	Age-standardized
DALYs (Disability-Adjusted Life Years)	Peru	Both	Clostridium difficile	0	Full Range	1990	2019	8.4638	8.2545	8.6734	Yes	86.1846	0	8.46 (8.25 to 8.67)	Age-standardized
DALYs (Disability-Adjusted Life Years)	Philippines	Both	Clostridium difficile	5	Full Range	1990	2019	-3.0436	-3.3648	-2.7213	Yes	-18.2545	0	-3.04 (-3.36 to -2.72)	Age-standardized
DALYs (Disability-Adjusted Life Years)	Poland	Both	Clostridium difficile	2	Full Range	1990	2019	1.6981	1.3231	2.0745	Yes	8.9326	0	1.7 (1.32 to 2.07)	Age-standardized
DALYs (Disability-Adjusted Life Years)	Portugal	Both	Clostridium difficile	4	Full Range	1990	2019	6.3279	4.2887	8.4069	Yes	6.2104	0	6.33 (4.29 to 8.41)	Age-standardized
DALYs (Disability-Adjusted Life Years)	Puerto Rico	Both	Clostridium difficile	3	Full Range	1990	2019	2.5927	1.7287	3.464	Yes	5.9319	0	2.59 (1.73 to 3.46)	Age-standardized
DALYs (Disability-Adjusted Life Years)	Qatar	Both	Clostridium difficile	4	Full Range	1990	2019	-0.0929	-0.6437	0.4609	No	-0.3296	0.742	-0.09 (-0.64 to 0.46)	Age-standardized
DALYs (Disability-Adjusted Life Years)	Republic of Korea	Both	Clostridium difficile	3	Full Range	1990	2019	1.0137	0.8402	1.1875	Yes	11.5011	0	1.01 (0.84 to 1.19)	Age-standardized
DALYs (Disability-Adjusted Life Years)	Republic of Moldova	Both	Clostridium difficile	1	Full Range	1990	2019	0.2986	0.0223	0.5757	Yes	2.1186	0.034	0.3 (0.02 to 0.58)	Age-standardized
DALYs (Disability-Adjusted Life Years)	Romania	Both	Clostridium difficile	3	Full Range	1990	2019	3.9572	3.5399	4.3763	Yes	18.9079	0	3.96 (3.54 to 4.38)	Age-standardized
DALYs (Disability-Adjusted Life Years)	Russian Federation	Both	Clostridium difficile	4	Full Range	1990	2019	0.9297	-0.4297	2.3076	No	1.3376	0.181	0.93 (-0.43 to 2.31)	Age-standardized
DALYs (Disability-Adjusted Life Years)	Rwanda	Both	Clostridium difficile	0	Full Range	1990	2019	0.896	-0.1167	1.9189	No	1.8113	0.081	0.9 (-0.12 to 1.92)	Age-standardized
DALYs (Disability-Adjusted Life Years)	Saint Kitts and Nevis	Both	Clostridium difficile	4	Full Range	1990	2019	3.289	2.2464	4.3423	Yes	6.2516	0	3.29 (2.25 to 4.34)	Age-standardized
DALYs (Disability-Adjusted Life Years)	Saint Lucia	Both	Clostridium difficile	4	Full Range	1990	2019	8.3856	7.2562	9.5269	Yes	15.067	0	8.39 (7.26 to 9.53)	Age-standardized
DALYs (Disability-Adjusted Life Years)	Saint Vincent and the Grenadines	Both	Clostridium difficile	5	Full Range	1990	2019	6.3915	4.9133	7.8905	Yes	8.6789	0	6.39 (4.91 to 7.89)	Age-standardized
DALYs (Disability-Adjusted Life Years)	Samoa	Both	Clostridium difficile	2	Full Range	1990	2019	-4.8934	-5.292	-4.4932	Yes	-23.4186	0	-4.89 (-5.29 to -4.49)	Age-standardized
DALYs (Disability-Adjusted Life Years)	San Marino	Both	Clostridium difficile	4	Full Range	1990	2019	0.308	0.1987	0.4173	Yes	5.5305	0	0.31 (0.2 to 0.42)	Age-standardized
DALYs (Disability-Adjusted Life Years)	Sao Tome and Principe	Both	Clostridium difficile	3	Full Range	1990	2019	4.0599	0.9496	7.2659	Yes	2.5704	0.01	4.06 (0.95 to 7.27)	Age-standardized
DALYs (Disability-Adjusted Life Years)	Saudi Arabia	Both	Clostridium difficile	2	Full Range	1990	2019	7.9045	7.6677	8.1418	Yes	67.8605	0	7.9 (7.67 to 8.14)	Age-standardized
DALYs (Disability-Adjusted Life Years)	Senegal	Both	Clostridium difficile	3	Full Range	1990	2019	0.3046	-0.7237	1.3436	No	0.5785	0.563	0.3 (-0.72 to 1.34)	Age-standardized
DALYs (Disability-Adjusted Life Years)	Serbia	Both	Clostridium difficile	2	Full Range	1990	2019	1.5483	0.8821	2.219	Yes	4.5746	0	1.55 (0.88 to 2.22)	Age-standardized
DALYs (Disability-Adjusted Life Years)	Seychelles	Both	Clostridium difficile	0	Full Range	1990	2019	-2.6904	-3.0922	-2.287	Yes	-13.5028	0	-2.69 (-3.09 to -2.29)	Age-standardized
DALYs (Disability-Adjusted Life Years)	Sierra Leone	Both	Clostridium difficile	1	Full Range	1990	2019	-1.0003	-1.3312	-0.6684	Yes	-5.8863	0	-1 (-1.33 to -0.67)	Age-standardized
DALYs (Disability-Adjusted Life Years)	Singapore	Both	Clostridium difficile	4	Full Range	1990	2019	-0.7765	-1.4593	-0.0889	Yes	-2.2125	0.027	-0.78 (-1.46 to -0.09)	Age-standardized
DALYs (Disability-Adjusted Life Years)	Slovakia	Both	Clostridium difficile	5	Full Range	1990	2019	0.7169	0.3119	1.1236	Yes	3.4746	0.001	0.72 (0.31 to 1.12)	Age-standardized
DALYs (Disability-Adjusted Life Years)	Slovenia	Both	Clostridium difficile	1	Full Range	1990	2019	-1.6684	-2.2476	-1.0858	Yes	-5.5822	0	-1.67 (-2.25 to -1.09)	Age-standardized
DALYs (Disability-Adjusted Life Years)	Solomon Islands	Both	Clostridium difficile	2	Full Range	1990	2019	-0.9216	-1.1843	-0.6583	Yes	-6.8359	0	-0.92 (-1.18 to -0.66)	Age-standardized
DALYs (Disability-Adjusted Life Years)	Somalia	Both	Clostridium difficile	1	Full Range	1990	2019	-1.4758	-1.7134	-1.2376	Yes	-12.0695	0	-1.48 (-1.71 to -1.24)	Age-standardized
DALYs (Disability-Adjusted Life Years)	South Africa	Both	Clostridium difficile	5	Full Range	1990	2019	0.2716	-0.6688	1.2209	No	0.5642	0.573	0.27 (-0.67 to 1.22)	Age-standardized
DALYs (Disability-Adjusted Life Years)	South Sudan	Both	Clostridium difficile	3	Full Range	1990	2019	0.1423	-0.8562	1.1508	No	0.2781	0.781	0.14 (-0.86 to 1.15)	Age-standardized
DALYs (Disability-Adjusted Life Years)	Spain	Both	Clostridium difficile	4	Full Range	1990	2019	1.4087	1.1138	1.7044	Yes	9.4165	0	1.41 (1.11 to 1.7)	Age-standardized
DALYs (Disability-Adjusted Life Years)	Sri Lanka	Both	Clostridium difficile	5	Full Range	1990	2019	1.6475	1.1626	2.1347	Yes	6.6975	0	1.65 (1.16 to 2.13)	Age-standardized
DALYs (Disability-Adjusted Life Years)	Sudan	Both	Clostridium difficile	0	Full Range	1990	2019	0.4336	0.1711	0.6967	Yes	3.3872	0.002	0.43 (0.17 to 0.7)	Age-standardized
DALYs (Disability-Adjusted Life Years)	Suriname	Both	Clostridium difficile	4	Full Range	1990	2019	6.044	5.0373	7.0603	Yes	12.0581	0	6.04 (5.04 to 7.06)	Age-standardized
DALYs (Disability-Adjusted Life Years)	Sweden	Both	Clostridium difficile	5	Full Range	1990	2019	5.5057	4.6109	6.4082	Yes	12.3329	0	5.51 (4.61 to 6.41)	Age-standardized
DALYs (Disability-Adjusted Life Years)	Switzerland	Both	Clostridium difficile	5	Full Range	1990	2019	0.7826	0.135	1.4344	Yes	2.3702	0.018	0.78 (0.14 to 1.43)	Age-standardized
DALYs (Disability-Adjusted Life Years)	Syrian Arab Republic	Both	Clostridium difficile	5	Full Range	1990	2019	3.2902	2.8785	3.7035	Yes	15.8884	0	3.29 (2.88 to 3.7)	Age-standardized
DALYs (Disability-Adjusted Life Years)	Taiwan (Province of China)	Both	Clostridium difficile	3	Full Range	1990	2019	-2.6497	-3.5004	-1.7915	Yes	-5.997	0	-2.65 (-3.5 to -1.79)	Age-standardized
DALYs (Disability-Adjusted Life Years)	Tajikistan	Both	Clostridium difficile	3	Full Range	1990	2019	0.0183	-0.4199	0.4584	No	0.0816	0.935	0.02 (-0.42 to 0.46)	Age-standardized
DALYs (Disability-Adjusted Life Years)	Thailand	Both	Clostridium difficile	4	Full Range	1990	2019	-0.5939	-1.1324	-0.0524	Yes	-2.149	0.032	-0.59 (-1.13 to -0.05)	Age-standardized
DALYs (Disability-Adjusted Life Years)	Timor-Leste	Both	Clostridium difficile	5	Full Range	1990	2019	-0.2917	-0.9864	0.4079	No	-0.8189	0.413	-0.29 (-0.99 to 0.41)	Age-standardized
DALYs (Disability-Adjusted Life Years)	Togo	Both	Clostridium difficile	2	Full Range	1990	2019	0.0302	-0.2553	0.3166	No	0.2072	0.836	0.03 (-0.26 to 0.32)	Age-standardized
DALYs (Disability-Adjusted Life Years)	Tokelau	Both	Clostridium difficile	4	Full Range	1990	2019	-0.0385	-0.5173	0.4425	No	-0.1573	0.875	-0.04 (-0.52 to 0.44)	Age-standardized
DALYs (Disability-Adjusted Life Years)	Tonga	Both	Clostridium difficile	2	Full Range	1990	2019	-2.518	-2.6888	-2.3469	Yes	-28.5017	0	-2.52 (-2.69 to -2.35)	Age-standardized
DALYs (Disability-Adjusted Life Years)	Trinidad and Tobago	Both	Clostridium difficile	3	Full Range	1990	2019	3.6585	3.1281	4.1917	Yes	13.7269	0	3.66 (3.13 to 4.19)	Age-standardized
DALYs (Disability-Adjusted Life Years)	Tunisia	Both	Clostridium difficile	5	Full Range	1990	2019	3.2764	2.9804	3.5732	Yes	22.019	0	3.28 (2.98 to 3.57)	Age-standardized
DALYs (Disability-Adjusted Life Years)	Turkey	Both	Clostridium difficile	5	Full Range	1990	2019	4.9436	4.5354	5.3533	Yes	24.2674	0	4.94 (4.54 to 5.35)	Age-standardized
DALYs (Disability-Adjusted Life Years)	Turkmenistan	Both	Clostridium difficile	4	Full Range	1990	2019	2.2262	1.3955	3.0638	Yes	5.2886	0	2.23 (1.4 to 3.06)	Age-standardized
DALYs (Disability-Adjusted Life Years)	Tuvalu	Both	Clostridium difficile	4	Full Range	1990	2019	-0.2087	-0.6452	0.2298	No	-0.9338	0.35	-0.21 (-0.65 to 0.23)	Age-standardized
DALYs (Disability-Adjusted Life Years)	Uganda	Both	Clostridium difficile	2	Full Range	1990	2019	1.067	0.7327	1.4024	Yes	6.2787	0	1.07 (0.73 to 1.4)	Age-standardized
DALYs (Disability-Adjusted Life Years)	Ukraine	Both	Clostridium difficile	1	Full Range	1990	2019	-0.9141	-1.7263	-0.0951	Yes	-2.1865	0.029	-0.91 (-1.73 to -0.1)	Age-standardized
DALYs (Disability-Adjusted Life Years)	United Arab Emirates	Both	Clostridium difficile	3	Full Range	1990	2019	0.3657	0.1058	0.6263	Yes	2.7588	0.006	0.37 (0.11 to 0.63)	Age-standardized
DALYs (Disability-Adjusted Life Years)	United Kingdom	Both	Clostridium difficile	4	Full Range	1990	2019	5.0772	4.782	5.3733	Yes	34.5005	0	5.08 (4.78 to 5.37)	Age-standardized
DALYs (Disability-Adjusted Life Years)	United Republic of Tanzania	Both	Clostridium difficile	4	Full Range	1990	2019	0.7154	-0.0958	1.5332	No	1.7277	0.084	0.72 (-0.1 to 1.53)	Age-standardized
DALYs (Disability-Adjusted Life Years)	United States of America	Both	Clostridium difficile	5	Full Range	1990	2019	5.7429	5.4068	6.0802	Yes	34.3719	0	5.74 (5.41 to 6.08)	Age-standardized
DALYs (Disability-Adjusted Life Years)	United States Virgin Islands	Both	Clostridium difficile	4	Full Range	1990	2019	-0.7373	-0.9548	-0.5193	Yes	-6.6112	0	-0.74 (-0.95 to -0.52)	Age-standardized
DALYs (Disability-Adjusted Life Years)	Uruguay	Both	Clostridium difficile	4	Full Range	1990	2019	8.8043	8.1031	9.51	Yes	25.579	0	8.8 (8.1 to 9.51)	Age-standardized
DALYs (Disability-Adjusted Life Years)	Uzbekistan	Both	Clostridium difficile	4	Full Range	1990	2019	2.8114	1.8197	3.8128	Yes	5.6064	0	2.81 (1.82 to 3.81)	Age-standardized
DALYs (Disability-Adjusted Life Years)	Vanuatu	Both	Clostridium difficile	1	Full Range	1990	2019	-1.5986	-1.7725	-1.4245	Yes	-17.8631	0	-1.6 (-1.77 to -1.42)	Age-standardized
DALYs (Disability-Adjusted Life Years)	Venezuela (Bolivarian Republic of)	Both	Clostridium difficile	3	Full Range	1990	2019	9.5621	7.9554	11.1927	Yes	12.1154	0	9.56 (7.96 to 11.19)	Age-standardized
DALYs (Disability-Adjusted Life Years)	Viet Nam	Both	Clostridium difficile	3	Full Range	1990	2019	2.9844	2.6213	3.3487	Yes	16.322	0	2.98 (2.62 to 3.35)	Age-standardized
DALYs (Disability-Adjusted Life Years)	Yemen	Both	Clostridium difficile	1	Full Range	1990	2019	1.2721	0.689	1.8585	Yes	4.291	0	1.27 (0.69 to 1.86)	Age-standardized
DALYs (Disability-Adjusted Life Years)	Zambia	Both	Clostridium difficile	2	Full Range	1990	2019	-0.1951	-0.8793	0.4938	No	-0.5565	0.578	-0.2 (-0.88 to 0.49)	Age-standardized
DALYs (Disability-Adjusted Life Years)	Zimbabwe	Both	Clostridium difficile	1	Full Range	1990	2019	-5.8732	-8.2853	-3.3977	Yes	-4.5698	0	-5.87 (-8.29 to -3.4)	Age-standardized

## Sheet: AAPC of ASMR
The AAPC of ASMR for 203 countries.
measure	location	sex	cause	joinpoint	AAPC.Index	Start.Obs	End.Obs	AAPC	AAPC_LCI	AAPC_UCI	Significant_indicator	Test.Statistic	P.Value	AAPC_95CI	age
Deaths	Afghanistan	Both	Clostridium difficile	0	Full Range	1990	2019	0.4168	0.1048	0.7298	Yes	2.7379	0.011	0.42 (0.1 to 0.73)	Age-standardized
Deaths	Albania	Both	Clostridium difficile	0	Full Range	1990	2019	2.8688	2.1832	3.5589	Yes	8.6651	0	2.87 (2.18 to 3.56)	Age-standardized
Deaths	Algeria	Both	Clostridium difficile	4	Full Range	1990	2019	3.8654	3.532	4.1998	Yes	23.1223	0	3.87 (3.53 to 4.2)	Age-standardized
Deaths	American Samoa	Both	Clostridium difficile	5	Full Range	1990	2019	-3.3464	-3.6248	-3.0672	Yes	-23.1276	0	-3.35 (-3.62 to -3.07)	Age-standardized
Deaths	Andorra	Both	Clostridium difficile	4	Full Range	1990	2019	-0.031	-0.14	0.0782	No	-0.5562	0.578	-0.03 (-0.14 to 0.08)	Age-standardized
Deaths	Angola	Both	Clostridium difficile	1	Full Range	1990	2019	2.3949	2.1596	2.6308	Yes	20.1622	0	2.39 (2.16 to 2.63)	Age-standardized
Deaths	Antigua and Barbuda	Both	Clostridium difficile	4	Full Range	1990	2019	4.2121	3.7986	4.6273	Yes	20.3382	0	4.21 (3.8 to 4.63)	Age-standardized
Deaths	Argentina	Both	Clostridium difficile	4	Full Range	1990	2019	12.5912	11.9096	13.2769	Yes	38.2807	0	12.59 (11.91 to 13.28)	Age-standardized
Deaths	Armenia	Both	Clostridium difficile	2	Full Range	1990	2019	2.5088	1.9287	3.0921	Yes	8.5583	0	2.51 (1.93 to 3.09)	Age-standardized
Deaths	Australia	Both	Clostridium difficile	3	Full Range	1990	2019	3.0394	2.512	3.5696	Yes	11.4352	0	3.04 (2.51 to 3.57)	Age-standardized
Deaths	Austria	Both	Clostridium difficile	5	Full Range	1990	2019	9.4362	8.4036	10.4787	Yes	18.6416	0	9.44 (8.4 to 10.48)	Age-standardized
Deaths	Azerbaijan	Both	Clostridium difficile	5	Full Range	1990	2019	2.1765	1.8524	2.5017	Yes	13.2831	0	2.18 (1.85 to 2.5)	Age-standardized
Deaths	Bahamas	Both	Clostridium difficile	2	Full Range	1990	2019	1.4632	0.4839	2.452	Yes	2.9354	0.003	1.46 (0.48 to 2.45)	Age-standardized
Deaths	Bahrain	Both	Clostridium difficile	5	Full Range	1990	2019	-0.5657	-0.8809	-0.2496	Yes	-3.5031	0	-0.57 (-0.88 to -0.25)	Age-standardized
Deaths	Bangladesh	Both	Clostridium difficile	3	Full Range	1990	2019	-0.152	-0.4918	0.189	No	-0.8746	0.382	-0.15 (-0.49 to 0.19)	Age-standardized
Deaths	Barbados	Both	Clostridium difficile	4	Full Range	1990	2019	1.2412	0.7946	1.6896	Yes	5.4697	0	1.24 (0.79 to 1.69)	Age-standardized
Deaths	Belarus	Both	Clostridium difficile	4	Full Range	1990	2019	1.6185	0.3786	2.8737	Yes	2.5633	0.01	1.62 (0.38 to 2.87)	Age-standardized
Deaths	Belgium	Both	Clostridium difficile	4	Full Range	1990	2019	3.8508	3.3387	4.3654	Yes	14.9821	0	3.85 (3.34 to 4.37)	Age-standardized
Deaths	Belize	Both	Clostridium difficile	3	Full Range	1990	2019	5.4415	4.6808	6.2078	Yes	14.342	0	5.44 (4.68 to 6.21)	Age-standardized
Deaths	Benin	Both	Clostridium difficile	4	Full Range	1990	2019	-1.3559	-1.7084	-1.002	Yes	-7.4724	0	-1.36 (-1.71 to -1)	Age-standardized
Deaths	Bermuda	Both	Clostridium difficile	4	Full Range	1990	2019	-1.6903	-2.0153	-1.3643	Yes	-10.0918	0	-1.69 (-2.02 to -1.36)	Age-standardized
Deaths	Bhutan	Both	Clostridium difficile	2	Full Range	1990	2019	4.8326	4.2766	5.3916	Yes	17.3934	0	4.83 (4.28 to 5.39)	Age-standardized
Deaths	Bolivia (Plurinational State of)	Both	Clostridium difficile	5	Full Range	1990	2019	7.7062	7.1598	8.2553	Yes	28.6107	0	7.71 (7.16 to 8.26)	Age-standardized
Deaths	Bosnia and Herzegovina	Both	Clostridium difficile	3	Full Range	1990	2019	4.6428	3.8953	5.3958	Yes	12.4061	0	4.64 (3.9 to 5.4)	Age-standardized
Deaths	Botswana	Both	Clostridium difficile	1	Full Range	1990	2019	2.4331	1.6163	3.2565	Yes	5.8853	0	2.43 (1.62 to 3.26)	Age-standardized
Deaths	Brazil	Both	Clostridium difficile	4	Full Range	1990	2019	-0.6702	-0.9964	-0.343	Yes	-4.0075	0	-0.67 (-1 to -0.34)	Age-standardized
Deaths	Brunei Darussalam	Both	Clostridium difficile	5	Full Range	1990	2019	2.608	2.0744	3.1444	Yes	9.6781	0	2.61 (2.07 to 3.14)	Age-standardized
Deaths	Bulgaria	Both	Clostridium difficile	3	Full Range	1990	2019	1.7582	0.9026	2.6211	Yes	4.0458	0	1.76 (0.9 to 2.62)	Age-standardized
Deaths	Burkina Faso	Both	Clostridium difficile	3	Full Range	1990	2019	-0.093	-0.2489	0.063	No	-1.1689	0.242	-0.09 (-0.25 to 0.06)	Age-standardized
Deaths	Burundi	Both	Clostridium difficile	4	Full Range	1990	2019	-1.4884	-1.8204	-1.1553	Yes	-8.7058	0	-1.49 (-1.82 to -1.16)	Age-standardized
Deaths	Cabo Verde	Both	Clostridium difficile	3	Full Range	1990	2019	7.8756	6.0365	9.7466	Yes	8.6409	0	7.88 (6.04 to 9.75)	Age-standardized
Deaths	Cambodia	Both	Clostridium difficile	4	Full Range	1990	2019	1.1681	0.8252	1.5121	Yes	6.705	0	1.17 (0.83 to 1.51)	Age-standardized
Deaths	Cameroon	Both	Clostridium difficile	3	Full Range	1990	2019	-0.4506	-0.9152	0.0161	No	-1.8924	0.058	-0.45 (-0.92 to 0.02)	Age-standardized
Deaths	Canada	Both	Clostridium difficile	5	Full Range	1990	2019	6.6607	5.7203	7.6094	Yes	14.2711	0	6.66 (5.72 to 7.61)	Age-standardized
Deaths	Central African Republic	Both	Clostridium difficile	3	Full Range	1990	2019	-1.9794	-2.4525	-1.5039	Yes	-8.0986	0	-1.98 (-2.45 to -1.5)	Age-standardized
Deaths	Chad	Both	Clostridium difficile	3	Full Range	1990	2019	-0.2987	-0.5389	-0.058	Yes	-2.4312	0.015	-0.3 (-0.54 to -0.06)	Age-standardized
Deaths	Chile	Both	Clostridium difficile	5	Full Range	1990	2019	8.6345	7.8838	9.3904	Yes	23.4086	0	8.63 (7.88 to 9.39)	Age-standardized
Deaths	China	Both	Clostridium difficile	3	Full Range	1990	2019	1.904	1.5111	2.2985	Yes	9.5686	0	1.9 (1.51 to 2.3)	Age-standardized
Deaths	Colombia	Both	Clostridium difficile	5	Full Range	1990	2019	9.633	8.7187	10.5549	Yes	21.5257	0	9.63 (8.72 to 10.55)	Age-standardized
Deaths	Comoros	Both	Clostridium difficile	4	Full Range	1990	2019	0.5073	-1.9548	3.0312	No	0.3999	0.689	0.51 (-1.95 to 3.03)	Age-standardized
Deaths	Congo	Both	Clostridium difficile	4	Full Range	1990	2019	-0.5526	-1.1892	0.088	No	-1.6914	0.091	-0.55 (-1.19 to 0.09)	Age-standardized
Deaths	Cook Islands	Both	Clostridium difficile	5	Full Range	1990	2019	-3.4313	-3.7029	-3.1589	Yes	-24.2982	0	-3.43 (-3.7 to -3.16)	Age-standardized
Deaths	Costa Rica	Both	Clostridium difficile	4	Full Range	1990	2019	6.8916	5.9965	7.7943	Yes	15.5327	0	6.89 (6 to 7.79)	Age-standardized
Deaths	Croatia	Both	Clostridium difficile	4	Full Range	1990	2019	0.6269	-0.3181	1.5809	No	1.2981	0.194	0.63 (-0.32 to 1.58)	Age-standardized
Deaths	Cuba	Both	Clostridium difficile	5	Full Range	1990	2019	2.5747	1.6879	3.4692	Yes	5.7383	0	2.57 (1.69 to 3.47)	Age-standardized
Deaths	Cyprus	Both	Clostridium difficile	4	Full Range	1990	2019	1.3012	1.0622	1.5407	Yes	10.7295	0	1.3 (1.06 to 1.54)	Age-standardized
Deaths	Czechia	Both	Clostridium difficile	2	Full Range	1990	2019	3.5868	3.0322	4.1443	Yes	12.8667	0	3.59 (3.03 to 4.14)	Age-standardized
Deaths	Democratic People's Republic of Korea	Both	Clostridium difficile	2	Full Range	1990	2019	-3.2902	-3.4818	-3.0982	Yes	-33.0615	0	-3.29 (-3.48 to -3.1)	Age-standardized
Deaths	Democratic Republic of the Congo	Both	Clostridium difficile	3	Full Range	1990	2019	-1.6073	-1.9617	-1.2515	Yes	-8.7999	0	-1.61 (-1.96 to -1.25)	Age-standardized
Deaths	Denmark	Both	Clostridium difficile	4	Full Range	1990	2019	2.7174	2.2026	3.2349	Yes	10.4572	0	2.72 (2.2 to 3.23)	Age-standardized
Deaths	Djibouti	Both	Clostridium difficile	2	Full Range	1990	2019	0.3231	-1.1197	1.7868	No	0.4364	0.663	0.32 (-1.12 to 1.79)	Age-standardized
Deaths	Dominica	Both	Clostridium difficile	5	Full Range	1990	2019	6.368	5.8629	6.8755	Yes	25.4222	0	6.37 (5.86 to 6.88)	Age-standardized
Deaths	Dominican Republic	Both	Clostridium difficile	4	Full Range	1990	2019	4.0049	3.2217	4.7941	Yes	10.1814	0	4 (3.22 to 4.79)	Age-standardized
Deaths	Ecuador	Both	Clostridium difficile	4	Full Range	1990	2019	8.1654	7.499	8.836	Yes	24.8932	0	8.17 (7.5 to 8.84)	Age-standardized
Deaths	Egypt	Both	Clostridium difficile	3	Full Range	1990	2019	0.7274	0.3596	1.0965	Yes	3.8834	0	0.73 (0.36 to 1.1)	Age-standardized
Deaths	El Salvador	Both	Clostridium difficile	4	Full Range	1990	2019	7.6853	7.0943	8.2796	Yes	26.3702	0	7.69 (7.09 to 8.28)	Age-standardized
Deaths	Equatorial Guinea	Both	Clostridium difficile	5	Full Range	1990	2019	10.4686	9.3918	11.5561	Yes	19.9207	0	10.47 (9.39 to 11.56)	Age-standardized
Deaths	Eritrea	Both	Clostridium difficile	5	Full Range	1990	2019	0.7682	0.3107	1.2278	Yes	3.296	0.001	0.77 (0.31 to 1.23)	Age-standardized
Deaths	Estonia	Both	Clostridium difficile	2	Full Range	1990	2019	0.9424	-1.0683	2.994	No	0.9137	0.361	0.94 (-1.07 to 2.99)	Age-standardized
Deaths	Eswatini	Both	Clostridium difficile	4	Full Range	1990	2019	-1.2778	-2.2698	-0.2757	Yes	-2.4958	0.013	-1.28 (-2.27 to -0.28)	Age-standardized
Deaths	Ethiopia	Both	Clostridium difficile	4	Full Range	1990	2019	0.2615	-0.1212	0.6456	No	1.3383	0.181	0.26 (-0.12 to 0.65)	Age-standardized
Deaths	Fiji	Both	Clostridium difficile	4	Full Range	1990	2019	-3.8831	-4.0617	-3.7043	Yes	-41.7508	0	-3.88 (-4.06 to -3.7)	Age-standardized
Deaths	Finland	Both	Clostridium difficile	3	Full Range	1990	2019	-1.9131	-2.5841	-1.2374	Yes	-5.515	0	-1.91 (-2.58 to -1.24)	Age-standardized
Deaths	France	Both	Clostridium difficile	3	Full Range	1990	2019	0.791	0.292	1.2924	Yes	3.1118	0.002	0.79 (0.29 to 1.29)	Age-standardized
Deaths	Gabon	Both	Clostridium difficile	4	Full Range	1990	2019	2.1748	1.6635	2.6888	Yes	8.4051	0	2.17 (1.66 to 2.69)	Age-standardized
Deaths	Gambia	Both	Clostridium difficile	5	Full Range	1990	2019	-1.1111	-2.8909	0.7013	No	-1.2058	0.228	-1.11 (-2.89 to 0.7)	Age-standardized
Deaths	Georgia	Both	Clostridium difficile	4	Full Range	1990	2019	-2.2824	-4.1481	-0.3804	Yes	-2.3475	0.019	-2.28 (-4.15 to -0.38)	Age-standardized
Deaths	Germany	Both	Clostridium difficile	5	Full Range	1990	2019	4.0063	3.4209	4.5949	Yes	13.6417	0	4.01 (3.42 to 4.59)	Age-standardized
Deaths	Ghana	Both	Clostridium difficile	5	Full Range	1990	2019	1.1344	0.4488	1.8248	Yes	3.2501	0.001	1.13 (0.45 to 1.82)	Age-standardized
Deaths	Greece	Both	Clostridium difficile	4	Full Range	1990	2019	2.6997	1.8337	3.573	Yes	6.1661	0	2.7 (1.83 to 3.57)	Age-standardized
Deaths	Greenland	Both	Clostridium difficile	2	Full Range	1990	2019	2.9448	2.6142	3.2765	Yes	17.6835	0	2.94 (2.61 to 3.28)	Age-standardized
Deaths	Grenada	Both	Clostridium difficile	3	Full Range	1990	2019	8.3022	7.4773	9.1334	Yes	20.4445	0	8.3 (7.48 to 9.13)	Age-standardized
Deaths	Guam	Both	Clostridium difficile	3	Full Range	1990	2019	-2.674	-2.8634	-2.4841	Yes	-27.2627	0	-2.67 (-2.86 to -2.48)	Age-standardized
Deaths	Guatemala	Both	Clostridium difficile	4	Full Range	1990	2019	5.1531	4.6585	5.6501	Yes	20.8865	0	5.15 (4.66 to 5.65)	Age-standardized
Deaths	Guinea	Both	Clostridium difficile	5	Full Range	1990	2019	-0.7211	-1.2104	-0.2294	Yes	-2.8711	0.004	-0.72 (-1.21 to -0.23)	Age-standardized
Deaths	Guinea-Bissau	Both	Clostridium difficile	2	Full Range	1990	2019	-0.3118	-1.154	0.5376	No	-0.7213	0.471	-0.31 (-1.15 to 0.54)	Age-standardized
Deaths	Guyana	Both	Clostridium difficile	5	Full Range	1990	2019	4.1525	2.7987	5.5242	Yes	6.0948	0	4.15 (2.8 to 5.52)	Age-standardized
Deaths	Haiti	Both	Clostridium difficile	0	Full Range	1990	2019	0.729	0.0833	1.3789	Yes	2.3136	0.028	0.73 (0.08 to 1.38)	Age-standardized
Deaths	Honduras	Both	Clostridium difficile	4	Full Range	1990	2019	5.8506	5.2781	6.4262	Yes	20.5495	0	5.85 (5.28 to 6.43)	Age-standardized
Deaths	Hungary	Both	Clostridium difficile	4	Full Range	1990	2019	5.3313	4.2653	6.4082	Yes	10.0081	0	5.33 (4.27 to 6.41)	Age-standardized
Deaths	Iceland	Both	Clostridium difficile	3	Full Range	1990	2019	2.4087	2.1629	2.6551	Yes	19.4102	0	2.41 (2.16 to 2.66)	Age-standardized
Deaths	India	Both	Clostridium difficile	5	Full Range	1990	2019	0.6875	0.1897	1.1878	Yes	2.7093	0.007	0.69 (0.19 to 1.19)	Age-standardized
Deaths	Indonesia	Both	Clostridium difficile	5	Full Range	1990	2019	1.1974	0.8385	1.5576	Yes	6.5664	0	1.2 (0.84 to 1.56)	Age-standardized
Deaths	Iran (Islamic Republic of)	Both	Clostridium difficile	3	Full Range	1990	2019	4.4164	3.9599	4.8748	Yes	19.334	0	4.42 (3.96 to 4.87)	Age-standardized
Deaths	Iraq	Both	Clostridium difficile	5	Full Range	1990	2019	0.593	0.0133	1.176	Yes	2.0051	0.045	0.59 (0.01 to 1.18)	Age-standardized
Deaths	Ireland	Both	Clostridium difficile	4	Full Range	1990	2019	4.5429	3.3666	5.7327	Yes	7.6947	0	4.54 (3.37 to 5.73)	Age-standardized
Deaths	Israel	Both	Clostridium difficile	3	Full Range	1990	2019	3.7734	3.2652	4.284	Yes	14.79	0	3.77 (3.27 to 4.28)	Age-standardized
Deaths	Italy	Both	Clostridium difficile	5	Full Range	1990	2019	3.8123	2.7569	4.8785	Yes	7.1763	0	3.81 (2.76 to 4.88)	Age-standardized
Deaths	Jamaica	Both	Clostridium difficile	1	Full Range	1990	2019	7.0441	6.3604	7.7321	Yes	20.823	0	7.04 (6.36 to 7.73)	Age-standardized
Deaths	Japan	Both	Clostridium difficile	5	Full Range	1990	2019	1.0692	0.6004	1.5401	Yes	4.4842	0	1.07 (0.6 to 1.54)	Age-standardized
Deaths	Jordan	Both	Clostridium difficile	5	Full Range	1990	2019	3.2754	2.2708	4.2898	Yes	6.4624	0	3.28 (2.27 to 4.29)	Age-standardized
Deaths	Kazakhstan	Both	Clostridium difficile	4	Full Range	1990	2019	2.8524	2.1681	3.5413	Yes	8.2574	0	2.85 (2.17 to 3.54)	Age-standardized
Deaths	Kenya	Both	Clostridium difficile	2	Full Range	1990	2019	0.5261	0.2006	0.8526	Yes	3.1712	0.002	0.53 (0.2 to 0.85)	Age-standardized
Deaths	Kiribati	Both	Clostridium difficile	2	Full Range	1990	2019	-0.5723	-0.7147	-0.4297	Yes	-7.8497	0	-0.57 (-0.71 to -0.43)	Age-standardized
Deaths	Kuwait	Both	Clostridium difficile	2	Full Range	1990	2019	-1.0866	-3.7908	1.6936	No	-0.7725	0.44	-1.09 (-3.79 to 1.69)	Age-standardized
Deaths	Kyrgyzstan	Both	Clostridium difficile	5	Full Range	1990	2019	-0.3607	-1.3645	0.6533	No	-0.6995	0.484	-0.36 (-1.36 to 0.65)	Age-standardized
Deaths	Lao People's Democratic Republic	Both	Clostridium difficile	2	Full Range	1990	2019	0.3734	-0.2402	0.9908	No	1.1912	0.234	0.37 (-0.24 to 0.99)	Age-standardized
Deaths	Latvia	Both	Clostridium difficile	5	Full Range	1990	2019	0.0305	-2.5213	2.6491	No	0.0231	0.982	0.03 (-2.52 to 2.65)	Age-standardized
Deaths	Lebanon	Both	Clostridium difficile	2	Full Range	1990	2019	3.4793	2.7209	4.2433	Yes	9.113	0	3.48 (2.72 to 4.24)	Age-standardized
Deaths	Lesotho	Both	Clostridium difficile	5	Full Range	1990	2019	-1.168	-1.5518	-0.7826	Yes	-5.9175	0	-1.17 (-1.55 to -0.78)	Age-standardized
Deaths	Liberia	Both	Clostridium difficile	4	Full Range	1990	2019	-0.8295	-1.5278	-0.1263	Yes	-2.3105	0.021	-0.83 (-1.53 to -0.13)	Age-standardized
Deaths	Libya	Both	Clostridium difficile	5	Full Range	1990	2019	3.3906	2.6435	4.1431	Yes	9.0111	0	3.39 (2.64 to 4.14)	Age-standardized
Deaths	Lithuania	Both	Clostridium difficile	4	Full Range	1990	2019	1.4492	-0.1324	3.0558	No	1.7947	0.073	1.45 (-0.13 to 3.06)	Age-standardized
Deaths	Luxembourg	Both	Clostridium difficile	4	Full Range	1990	2019	2.0392	1.6624	2.4174	Yes	10.695	0	2.04 (1.66 to 2.42)	Age-standardized
Deaths	Madagascar	Both	Clostridium difficile	3	Full Range	1990	2019	-0.7972	-1.51	-0.0791	Yes	-2.1751	0.03	-0.8 (-1.51 to -0.08)	Age-standardized
Deaths	Malawi	Both	Clostridium difficile	5	Full Range	1990	2019	0.9009	0.3819	1.4225	Yes	3.4088	0.001	0.9 (0.38 to 1.42)	Age-standardized
Deaths	Malaysia	Both	Clostridium difficile	3	Full Range	1990	2019	-1.1402	-1.6121	-0.6661	Yes	-4.6975	0	-1.14 (-1.61 to -0.67)	Age-standardized
Deaths	Maldives	Both	Clostridium difficile	4	Full Range	1990	2019	5.304	4.454	6.1609	Yes	12.4983	0	5.3 (4.45 to 6.16)	Age-standardized
Deaths	Mali	Both	Clostridium difficile	3	Full Range	1990	2019	-0.4346	-0.8559	-0.0114	Yes	-2.0128	0.044	-0.43 (-0.86 to -0.01)	Age-standardized
Deaths	Malta	Both	Clostridium difficile	5	Full Range	1990	2019	2.1945	1.8962	2.4937	Yes	14.5527	0	2.19 (1.9 to 2.49)	Age-standardized
Deaths	Marshall Islands	Both	Clostridium difficile	3	Full Range	1990	2019	-1.2621	-3.3597	0.881	No	-1.1594	0.246	-1.26 (-3.36 to 0.88)	Age-standardized
Deaths	Mauritania	Both	Clostridium difficile	4	Full Range	1990	2019	1.9048	1.1003	2.7158	Yes	4.666	0	1.9 (1.1 to 2.72)	Age-standardized
Deaths	Mauritius	Both	Clostridium difficile	3	Full Range	1990	2019	-1.5525	-2.0215	-1.0813	Yes	-6.4224	0	-1.55 (-2.02 to -1.08)	Age-standardized
Deaths	Mexico	Both	Clostridium difficile	5	Full Range	1990	2019	4.1394	3.624	4.6572	Yes	16.025	0	4.14 (3.62 to 4.66)	Age-standardized
Deaths	Micronesia (Federated States of)	Both	Clostridium difficile	3	Full Range	1990	2019	-0.8903	-3.8465	2.1569	No	-0.5788	0.563	-0.89 (-3.85 to 2.16)	Age-standardized
Deaths	Monaco	Both	Clostridium difficile	5	Full Range	1990	2019	1.1378	1.0306	1.2452	Yes	20.8959	0	1.14 (1.03 to 1.25)	Age-standardized
Deaths	Mongolia	Both	Clostridium difficile	2	Full Range	1990	2019	-0.1064	-0.9274	0.7214	No	-0.2528	0.8	-0.11 (-0.93 to 0.72)	Age-standardized
Deaths	Montenegro	Both	Clostridium difficile	5	Full Range	1990	2019	0.9207	0.5189	1.3242	Yes	4.5021	0	0.92 (0.52 to 1.32)	Age-standardized
Deaths	Morocco	Both	Clostridium difficile	2	Full Range	1990	2019	0.6197	0.3985	0.8415	Yes	5.5015	0	0.62 (0.4 to 0.84)	Age-standardized
Deaths	Mozambique	Both	Clostridium difficile	4	Full Range	1990	2019	1.3293	0.5858	2.0783	Yes	3.5144	0	1.33 (0.59 to 2.08)	Age-standardized
Deaths	Myanmar	Both	Clostridium difficile	5	Full Range	1990	2019	1.7114	1.2657	2.159	Yes	7.5738	0	1.71 (1.27 to 2.16)	Age-standardized
Deaths	Namibia	Both	Clostridium difficile	4	Full Range	1990	2019	0.4534	-0.7672	1.689	No	0.7253	0.468	0.45 (-0.77 to 1.69)	Age-standardized
Deaths	Nauru	Both	Clostridium difficile	5	Full Range	1990	2019	-3.8568	-4.2937	-3.4179	Yes	-16.9268	0	-3.86 (-4.29 to -3.42)	Age-standardized
Deaths	Nepal	Both	Clostridium difficile	4	Full Range	1990	2019	0.709	0.1629	1.258	Yes	2.5468	0.011	0.71 (0.16 to 1.26)	Age-standardized
Deaths	Netherlands	Both	Clostridium difficile	3	Full Range	1990	2019	4.2552	3.6525	4.8614	Yes	14.087	0	4.26 (3.65 to 4.86)	Age-standardized
Deaths	New Zealand	Both	Clostridium difficile	5	Full Range	1990	2019	2.5607	1.0437	4.1006	Yes	3.3256	0.001	2.56 (1.04 to 4.1)	Age-standardized
Deaths	Nicaragua	Both	Clostridium difficile	2	Full Range	1990	2019	4.8536	4.3027	5.4073	Yes	17.636	0	4.85 (4.3 to 5.41)	Age-standardized
Deaths	Niger	Both	Clostridium difficile	3	Full Range	1990	2019	-0.1394	-0.5803	0.3034	No	-0.6181	0.537	-0.14 (-0.58 to 0.3)	Age-standardized
Deaths	Nigeria	Both	Clostridium difficile	1	Full Range	1990	2019	-3.0166	-3.3551	-2.6769	Yes	-17.1692	0	-3.02 (-3.36 to -2.68)	Age-standardized
Deaths	Niue	Both	Clostridium difficile	3	Full Range	1990	2019	-3.5861	-3.6835	-3.4886	Yes	-70.8274	0	-3.59 (-3.68 to -3.49)	Age-standardized
Deaths	North Macedonia	Both	Clostridium difficile	2	Full Range	1990	2019	4.8733	4.2752	5.4748	Yes	16.3061	0	4.87 (4.28 to 5.47)	Age-standardized
Deaths	Northern Mariana Islands	Both	Clostridium difficile	5	Full Range	1990	2019	-3.5957	-3.776	-3.4151	Yes	-38.345	0	-3.6 (-3.78 to -3.42)	Age-standardized
Deaths	Norway	Both	Clostridium difficile	5	Full Range	1990	2019	3.2166	2.4917	3.9466	Yes	8.8047	0	3.22 (2.49 to 3.95)	Age-standardized
Deaths	Oman	Both	Clostridium difficile	4	Full Range	1990	2019	8.3619	7.9647	8.7605	Yes	42.8649	0	8.36 (7.96 to 8.76)	Age-standardized
Deaths	Pakistan	Both	Clostridium difficile	5	Full Range	1990	2019	-2.9509	-3.2843	-2.6164	Yes	-17.062	0	-2.95 (-3.28 to -2.62)	Age-standardized
Deaths	Palau	Both	Clostridium difficile	2	Full Range	1990	2019	-2.6242	-2.7578	-2.4904	Yes	-37.9642	0	-2.62 (-2.76 to -2.49)	Age-standardized
Deaths	Palestine	Both	Clostridium difficile	3	Full Range	1990	2019	0.2312	-0.305	0.7703	No	0.844	0.399	0.23 (-0.3 to 0.77)	Age-standardized
Deaths	Panama	Both	Clostridium difficile	3	Full Range	1990	2019	7.598	6.6857	8.5182	Yes	16.8561	0	7.6 (6.69 to 8.52)	Age-standardized
Deaths	Papua New Guinea	Both	Clostridium difficile	5	Full Range	1990	2019	-0.4634	-0.9795	0.0555	No	-1.7509	0.08	-0.46 (-0.98 to 0.06)	Age-standardized
Deaths	Paraguay	Both	Clostridium difficile	5	Full Range	1990	2019	11.6116	10.7897	12.4396	Yes	29.13	0	11.61 (10.79 to 12.44)	Age-standardized
Deaths	Peru	Both	Clostridium difficile	0	Full Range	1990	2019	8.101	7.9144	8.2878	Yes	92.3922	0	8.1 (7.91 to 8.29)	Age-standardized
Deaths	Philippines	Both	Clostridium difficile	5	Full Range	1990	2019	-2.9681	-3.3047	-2.6302	Yes	-16.9907	0	-2.97 (-3.3 to -2.63)	Age-standardized
Deaths	Poland	Both	Clostridium difficile	2	Full Range	1990	2019	3.413	2.9697	3.8582	Yes	15.3118	0	3.41 (2.97 to 3.86)	Age-standardized
Deaths	Portugal	Both	Clostridium difficile	4	Full Range	1990	2019	7.3859	5.8816	8.9115	Yes	9.9005	0	7.39 (5.88 to 8.91)	Age-standardized
Deaths	Puerto Rico	Both	Clostridium difficile	3	Full Range	1990	2019	2.4969	1.7208	3.2788	Yes	6.3598	0	2.5 (1.72 to 3.28)	Age-standardized
Deaths	Qatar	Both	Clostridium difficile	5	Full Range	1990	2019	1.5324	0.8215	2.2482	Yes	4.2424	0	1.53 (0.82 to 2.25)	Age-standardized
Deaths	Republic of Korea	Both	Clostridium difficile	4	Full Range	1990	2019	3.0751	2.8521	3.2985	Yes	27.4115	0	3.08 (2.85 to 3.3)	Age-standardized
Deaths	Republic of Moldova	Both	Clostridium difficile	1	Full Range	1990	2019	0.586	0.2981	0.8748	Yes	3.9948	0	0.59 (0.3 to 0.87)	Age-standardized
Deaths	Romania	Both	Clostridium difficile	5	Full Range	1990	2019	4.74	3.8259	5.6622	Yes	10.3546	0	4.74 (3.83 to 5.66)	Age-standardized
Deaths	Russian Federation	Both	Clostridium difficile	3	Full Range	1990	2019	1.6937	0.5843	2.8153	Yes	3.0011	0.003	1.69 (0.58 to 2.82)	Age-standardized
Deaths	Rwanda	Both	Clostridium difficile	0	Full Range	1990	2019	0.9565	0.0213	1.9004	Yes	2.0954	0.045	0.96 (0.02 to 1.9)	Age-standardized
Deaths	Saint Kitts and Nevis	Both	Clostridium difficile	4	Full Range	1990	2019	3.401	2.4155	4.396	Yes	6.8448	0	3.4 (2.42 to 4.4)	Age-standardized
Deaths	Saint Lucia	Both	Clostridium difficile	4	Full Range	1990	2019	8.4914	7.4872	9.505	Yes	17.1784	0	8.49 (7.49 to 9.51)	Age-standardized
Deaths	Saint Vincent and the Grenadines	Both	Clostridium difficile	5	Full Range	1990	2019	6.3633	5.0455	7.6976	Yes	9.6987	0	6.36 (5.05 to 7.7)	Age-standardized
Deaths	Samoa	Both	Clostridium difficile	2	Full Range	1990	2019	-5.0078	-5.3365	-4.678	Yes	-29.0482	0	-5.01 (-5.34 to -4.68)	Age-standardized
Deaths	San Marino	Both	Clostridium difficile	4	Full Range	1990	2019	0.425	0.333	0.5171	Yes	9.0725	0	0.42 (0.33 to 0.52)	Age-standardized
Deaths	Sao Tome and Principe	Both	Clostridium difficile	5	Full Range	1990	2019	3.8852	1.186	6.6564	Yes	2.8378	0.005	3.89 (1.19 to 6.66)	Age-standardized
Deaths	Saudi Arabia	Both	Clostridium difficile	3	Full Range	1990	2019	8.4933	7.9627	9.0266	Yes	32.5871	0	8.49 (7.96 to 9.03)	Age-standardized
Deaths	Senegal	Both	Clostridium difficile	3	Full Range	1990	2019	0.1607	-0.7801	1.1104	No	0.3334	0.739	0.16 (-0.78 to 1.11)	Age-standardized
Deaths	Serbia	Both	Clostridium difficile	3	Full Range	1990	2019	2.1078	1.5631	2.6554	Yes	7.6435	0	2.11 (1.56 to 2.66)	Age-standardized
Deaths	Seychelles	Both	Clostridium difficile	0	Full Range	1990	2019	-2.6484	-2.9635	-2.3322	Yes	-16.9562	0	-2.65 (-2.96 to -2.33)	Age-standardized
Deaths	Sierra Leone	Both	Clostridium difficile	1	Full Range	1990	2019	-0.8723	-1.1769	-0.5669	Yes	-5.5812	0	-0.87 (-1.18 to -0.57)	Age-standardized
Deaths	Singapore	Both	Clostridium difficile	4	Full Range	1990	2019	1.2927	0.4541	2.1382	Yes	3.0283	0.002	1.29 (0.45 to 2.14)	Age-standardized
Deaths	Slovakia	Both	Clostridium difficile	5	Full Range	1990	2019	1.5424	1.2803	1.8053	Yes	11.6036	0	1.54 (1.28 to 1.81)	Age-standardized
Deaths	Slovenia	Both	Clostridium difficile	2	Full Range	1990	2019	-0.623	-2.6165	1.4113	No	-0.6045	0.546	-0.62 (-2.62 to 1.41)	Age-standardized
Deaths	Solomon Islands	Both	Clostridium difficile	2	Full Range	1990	2019	-0.9032	-1.1121	-0.6938	Yes	-8.4265	0	-0.9 (-1.11 to -0.69)	Age-standardized
Deaths	Somalia	Both	Clostridium difficile	1	Full Range	1990	2019	-1.3413	-1.541	-1.1413	Yes	-13.0662	0	-1.34 (-1.54 to -1.14)	Age-standardized
Deaths	South Africa	Both	Clostridium difficile	5	Full Range	1990	2019	0.3366	-0.5046	1.185	No	0.7823	0.434	0.34 (-0.5 to 1.19)	Age-standardized
Deaths	South Sudan	Both	Clostridium difficile	3	Full Range	1990	2019	0.0275	-0.8428	0.9053	No	0.0616	0.951	0.03 (-0.84 to 0.91)	Age-standardized
Deaths	Spain	Both	Clostridium difficile	4	Full Range	1990	2019	2.3547	2.0111	2.6995	Yes	13.5656	0	2.35 (2.01 to 2.7)	Age-standardized
Deaths	Sri Lanka	Both	Clostridium difficile	5	Full Range	1990	2019	1.9166	1.5095	2.3254	Yes	9.2952	0	1.92 (1.51 to 2.33)	Age-standardized
Deaths	Sudan	Both	Clostridium difficile	0	Full Range	1990	2019	0.4131	0.1753	0.6515	Yes	3.5613	0.001	0.41 (0.18 to 0.65)	Age-standardized
Deaths	Suriname	Both	Clostridium difficile	4	Full Range	1990	2019	5.9949	5.1338	6.8631	Yes	13.9891	0	5.99 (5.13 to 6.86)	Age-standardized
Deaths	Sweden	Both	Clostridium difficile	5	Full Range	1990	2019	5.4448	4.2774	6.6254	Yes	9.3332	0	5.44 (4.28 to 6.63)	Age-standardized
Deaths	Switzerland	Both	Clostridium difficile	3	Full Range	1990	2019	1.4028	0.9641	1.8434	Yes	6.2969	0	1.4 (0.96 to 1.84)	Age-standardized
Deaths	Syrian Arab Republic	Both	Clostridium difficile	5	Full Range	1990	2019	3.4203	3.0688	3.773	Yes	19.3598	0	3.42 (3.07 to 3.77)	Age-standardized
Deaths	Taiwan (Province of China)	Both	Clostridium difficile	5	Full Range	1990	2019	-2.0195	-3.2025	-0.822	Yes	-3.2917	0.001	-2.02 (-3.2 to -0.82)	Age-standardized
Deaths	Tajikistan	Both	Clostridium difficile	3	Full Range	1990	2019	0.0603	-0.345	0.4672	No	0.2909	0.771	0.06 (-0.34 to 0.47)	Age-standardized
Deaths	Thailand	Both	Clostridium difficile	4	Full Range	1990	2019	-0.446	-0.8451	-0.0453	Yes	-2.1809	0.029	-0.45 (-0.85 to -0.05)	Age-standardized
Deaths	Timor-Leste	Both	Clostridium difficile	5	Full Range	1990	2019	-0.1545	-0.7827	0.4776	No	-0.4802	0.631	-0.15 (-0.78 to 0.48)	Age-standardized
Deaths	Togo	Both	Clostridium difficile	2	Full Range	1990	2019	-0.0549	-0.3286	0.2195	No	-0.3927	0.695	-0.05 (-0.33 to 0.22)	Age-standardized
Deaths	Tokelau	Both	Clostridium difficile	4	Full Range	1990	2019	-0.0513	-0.4851	0.3843	No	-0.2314	0.817	-0.05 (-0.49 to 0.38)	Age-standardized
Deaths	Tonga	Both	Clostridium difficile	2	Full Range	1990	2019	-2.2836	-2.4098	-2.1572	Yes	-35.0334	0	-2.28 (-2.41 to -2.16)	Age-standardized
Deaths	Trinidad and Tobago	Both	Clostridium difficile	3	Full Range	1990	2019	3.9259	3.422	4.4322	Yes	15.5295	0	3.93 (3.42 to 4.43)	Age-standardized
Deaths	Tunisia	Both	Clostridium difficile	4	Full Range	1990	2019	3.4459	3.1543	3.7382	Yes	23.5252	0	3.45 (3.15 to 3.74)	Age-standardized
Deaths	Turkey	Both	Clostridium difficile	5	Full Range	1990	2019	5.5339	5.0881	5.9816	Yes	24.9371	0	5.53 (5.09 to 5.98)	Age-standardized
Deaths	Turkmenistan	Both	Clostridium difficile	3	Full Range	1990	2019	2.4468	1.5655	3.3358	Yes	5.4837	0	2.45 (1.57 to 3.34)	Age-standardized
Deaths	Tuvalu	Both	Clostridium difficile	5	Full Range	1990	2019	-0.1527	-0.7486	0.4468	No	-0.5004	0.617	-0.15 (-0.75 to 0.45)	Age-standardized
Deaths	Uganda	Both	Clostridium difficile	4	Full Range	1990	2019	1.13	0.6456	1.6166	Yes	4.5874	0	1.13 (0.65 to 1.62)	Age-standardized
Deaths	Ukraine	Both	Clostridium difficile	1	Full Range	1990	2019	-0.3177	-1.1066	0.4775	No	-0.785	0.432	-0.32 (-1.11 to 0.48)	Age-standardized
Deaths	United Arab Emirates	Both	Clostridium difficile	3	Full Range	1990	2019	0.9988	0.6198	1.3793	Yes	5.1807	0	1 (0.62 to 1.38)	Age-standardized
Deaths	United Kingdom	Both	Clostridium difficile	5	Full Range	1990	2019	5.7437	5.238	6.2518	Yes	22.8346	0	5.74 (5.24 to 6.25)	Age-standardized
Deaths	United Republic of Tanzania	Both	Clostridium difficile	4	Full Range	1990	2019	0.7068	0.0137	1.4046	Yes	1.9989	0.046	0.71 (0.01 to 1.4)	Age-standardized
Deaths	United States of America	Both	Clostridium difficile	5	Full Range	1990	2019	7.7664	7.1343	8.4022	Yes	24.9216	0	7.77 (7.13 to 8.4)	Age-standardized
Deaths	United States Virgin Islands	Both	Clostridium difficile	3	Full Range	1990	2019	0.3335	0.1524	0.5149	Yes	3.612	0	0.33 (0.15 to 0.51)	Age-standardized
Deaths	Uruguay	Both	Clostridium difficile	4	Full Range	1990	2019	10.9402	10.3437	11.54	Yes	37.7389	0	10.94 (10.34 to 11.54)	Age-standardized
Deaths	Uzbekistan	Both	Clostridium difficile	4	Full Range	1990	2019	3.154	2.2587	4.057	Yes	6.9823	0	3.15 (2.26 to 4.06)	Age-standardized
Deaths	Vanuatu	Both	Clostridium difficile	1	Full Range	1990	2019	-1.5903	-1.7482	-1.4321	Yes	-19.5601	0	-1.59 (-1.75 to -1.43)	Age-standardized
Deaths	Venezuela (Bolivarian Republic of)	Both	Clostridium difficile	3	Full Range	1990	2019	9.207	7.7916	10.6411	Yes	13.2319	0	9.21 (7.79 to 10.64)	Age-standardized
Deaths	Viet Nam	Both	Clostridium difficile	3	Full Range	1990	2019	3.3263	3.0391	3.6143	Yes	23.0378	0	3.33 (3.04 to 3.61)	Age-standardized
Deaths	Yemen	Both	Clostridium difficile	1	Full Range	1990	2019	1.3801	0.5267	2.2407	Yes	3.178	0.001	1.38 (0.53 to 2.24)	Age-standardized
Deaths	Zambia	Both	Clostridium difficile	2	Full Range	1990	2019	-0.2316	-0.8405	0.381	No	-0.7424	0.458	-0.23 (-0.84 to 0.38)	Age-standardized
Deaths	Zimbabwe	Both	Clostridium difficile	1	Full Range	1990	2019	-5.8948	-7.9739	-3.7686	Yes	-5.3299	0	-5.89 (-7.97 to -3.77)	Age-standardized
